# Supplementary material for: CDG: An Online Server for Detecting Biologically Closest Disease-Causing Genes and its Application to Primary Immunodeficiency
Source: Front Immunol. 2018 Jun 27;9:1340. doi: 10.3389/fimmu.2018.01340 (PMC6030251; doi:10.3389/fimmu.2018.01340)
Supplement: Table S1 — List of all CDGs, their associated HPO IDs and disease names. Also including the p-values and predicted routes between CDGs and candidate genes. [file Table_1.XLSX]

## Sheet: HGC_predictions
Candidate gene	Closest disease-causing gene	Known gene associated diseases	P-value	Candidate-known route
A1BG	JAK2	Myeloproliferative neoplasms|Polycythaemia |Thrombocytosis	0.00018	A1BG[1.25]JAK2
A1CF	FBN1	Non-SGS marfanoid craniosynostosis|Phenotype modifier|Potential protein deficiency|Progeroid facial features & lipodystrophy|Progeroid fibrillinopathy|Scleroderma, protection against, association with |Mitral valve prolapse|Marfan-like syndrome|Marfan syndrome, neonatal progeroid|Marfan syndrome, neonatal|Marfan syndrome, incomplete|Marfan syndrome with lipodystrophy|Marfan syndrome with intracra…	0.00072	A1CF[1.38888888889]APOBEC3G[1.25]FBN1
A2ML1	WWOX	Reduced plasma HDL cholesterol, association with|Non-small-cell lung cancer |Neurometabolic & neurodevelopmental disorder|Microcephaly syndrome, early lethal|Lung cancer, increased risk, association with|Global developmental delay, dysmorphic facies and brain atrophy|Gastric cardia adenocarcinoma, increased risk|Epileptic encephalopathy, WWOX-related|Early epilepsy, intellectual disability and op…	6e-05	A2ML1[3.28947368421]WWOX
AACS	GAD1	Schizophrenia, familial, association with|Complex I deficiency|Cerebral palsy, spastic, symmetric, autosomal recessive	0.00137	AACS[2.55102040816]CMTM5[1.5037593985]GAD1
AADAC	EZH2	Weaver syndrome	0.0006	AADAC[4.06504065041]CDYL[1.25]EZH2
AADACL3	EZH2	Weaver syndrome	0.0006	AADACL3[4.06504065041]CDYL[1.25]EZH2
AADACL4	EZH2	Weaver syndrome	0.0006	AADACL4[4.06504065041]CDYL[1.25]EZH2
AADAT	SMAD4	Juvenile polyposis syndrome with thoracic aortic disease|Juvenile polyposis syndrome/Ménétrier's disease.|Laryngotracheal stenosis, arthropathy, prognathism & short stature|Myhre syndrome|Pulmonary arterial hypertension|Juvenile polyposis syndrome|Juvenile polyposis coli|Juvenile polyposis and haemorrhagic telangiectasia|Haemorrhagic telangiectasia|Gastrointestinal polyposis|Cancer |Breast cancer	0.00114	AADAT[2.48756218905]UBB[1.11111111111]SMAD4
AAED1	PRKAG3	Altered glycogen and triglyceride levels in muscle	0.00072	AAED1[3.11526479751]ELAVL1[1.25]PRKAG3
AAGAB	NTRK1	Sensory and autonomic neuropathy type V|Sensory and autonomic neuropathy type IV, atypical.|Sensory and autonomic neuropathy type IV|Sensory and autonomic neuropathy |Schizophrenia, association with|Pain insensitivity, congenital with anhidrosis.|Pain insensitivity, congenital with anhidrosis|Pain insensitivity, congenital|Insensitivity to pain, congenital with anhidrosis|Alzheimer's disease, spo…	0.00054	AAGAB[1.63132137031]AP2S1[1.11111111111]NTRK1
AAK1	NOTCH1	Tetralogy of Fallot |Hypoplastic left heart syndrome|Congenital heart disease |Congenital heart defect|Calcified aortic valve with ascending aortic aneurysm|Bicuspid aortic valve|Aortic valve stenosis, tricuspid, calcific.|Aortic valve stenosis, tricuspid, calcific|Aortic valve disease|Aortic coarctation|Adams-Oliver syndrome	6e-05	AAK1[1.25]NOTCH1
AAMDC	BAG3	Myofibrillar myopathy|Giant axonal neuropathy.|Cardiomyopathy, tako-tsubo, increased risk|Cardiomyopathy, peripartum/dilated|Cardiomyopathy, dilated, reduced risk|Cardiomyopathy, dilated, increased risk|Cardiomyopathy, dilated, early-onset|Cardiomyopathy, dilated	0.00018	AAMDC[3.24675324675]BAG3
AAMP	RPL10	Microcephaly |Intellectual disability |Autism	6e-05	AAMP[1.34589502019]RPL10
AANAT	VIP	Autism spectrum disorder|Pulmonary arterial hypertension, idiopathic, association with	6e-05	AANAT[1.25]VIP
AAR2	PRPF8	Retinitis pigmentosa	6e-05	AAR2[1.12107623318]PRPF8
AASDH	RTF1	Autism	0.00024	AASDH[4.2194092827]RTF1
AASDHPPT	FASN	Reduced substrate oxidation rate, association with|Protection against central obesity|Lung cancer, susceptibility to, association with|Lennox-Gastaut syndrome|Intellectual disability |Epileptic encephalopathy |Depressive symptoms under psychological stress, association with	6e-05	AASDHPPT[1.11111111111]FASN
AATF	NGF	Sensory and autonomic neuropathy |Phenotype study|Loss of pain perception|Anxiety-related traits, gender-dependent, association with|Alzheimer disease, late-onset, and mild cognitive impairment, association with.	0.00066	AATF[1.11111111111]NGF
AATK	CSNK1D	Adenomatous polyposis coli|Familial advanced sleep phase syndrome|Migraine & advanced sleep phase	0.0006	AATK[1.25]CDK5[1.11111111111]CSNK1D
ABCA9	MYC	Altered transcription factor binding|Reduced expression|Prostate cancer, association with.|Increased enhancer activity|Colorectal cancer, increased risk, association with.|Colorectal cancer |Colorectal and prostate cancer, association with|Breast cancer, increased risk, association with	6e-05	ABCA9[6.66666666667]MYC
ABCB10	PIKFYVE	Fleck corneal dystrophy	0.00018	ABCB10[3.34448160535]PIKFYVE
ABCB5	APOA1	HDL deficiency with periorbital xanthelasmas|Hyperalphalipoproteinemia, association with|Hyperlipidaemia|Hypoalphalipoproteinaemia|Impaired lecithin:cholesterol acyltransferase activation|Increased proapo A-1 concentration|Ischaemic heart disease, increased risk, association with|Low HDL cholesterol|Myocardial infarction.|Reduced HDL cholesterol|Reduced plasma HDL cholesterol |HDL deficiency|Elev…	0.00012	ABCB5[1.25]APOA1
ABCB8	ATP1A3	Dystonia-parkinsonism, rapid-onset.|Epilepsy, episodic prolonged apnea and postnatal microcephaly|Epilepsy, neonatal onset|Intermediate between alternating hemiplegia of childhood and rapid-onset dystonia-parkinsonism|Overlapping features of alternating hemiplegia of childhood & CAPOS syndrome|Dystonia-parkinsonism, rapid-onset|Dystonia-parkinsonism, levodopa-responsive|Dystonia |CAPOS syndrome|C…	0.00012	ABCB8[1.38888888889]ATP1A3
ABCB9	CALR	Schizophrenia|Schizoaffective disorder |Psychosis, association with	6e-05	ABCB9[1.85185185185]CALR
ABCC1	NOTCH1	Tetralogy of Fallot |Hypoplastic left heart syndrome|Congenital heart disease |Congenital heart defect|Calcified aortic valve with ascending aortic aneurysm|Bicuspid aortic valve|Aortic valve stenosis, tricuspid, calcific.|Aortic valve stenosis, tricuspid, calcific|Aortic valve disease|Aortic coarctation|Adams-Oliver syndrome	6e-05	ABCC1[1.25]NOTCH1
ABCC10	PIKFYVE	Fleck corneal dystrophy	6e-05	ABCC10[3.34448160535]PIKFYVE
ABCC12	PIKFYVE	Fleck corneal dystrophy	0.0003	ABCC12[3.34448160535]PIKFYVE
ABCC3	ALB	Albumin variant|Analbuminaemia|Bisalbuminaemia|Dysalbuminaemic hyperthyroxinaemia, familial	0.00012	ABCC3[1.11111111111]ALB
ABCC4	SLC9A3R1	Schizophrenia|Renal lithiasis & decreased kidney phosphate reabsorption|Psoriasis, susceptibility, association with|Nephrolithiasis/bone demineralization|Hypophosphataemic nephrolithiasis/osteoporosis 2.|Hypophophataemic nephrolithiasis/osteoporosis 2	0.00012	ABCC4[1.73611111111]SLC9A3R1
ABCC5	PIKFYVE	Fleck corneal dystrophy	0.0003	ABCC5[3.34448160535]PIKFYVE
ABCD2	ABCD1	Hereditary spastic paraplegia |Growth retardation, intellectual disability & walking difficulties|Adrenomyeloneuropathy.|Adrenomyeloneuropathy, spinocerebellar phenotype.|Adrenomyeloneuropathy, spinocerebellar phenotype|Adrenomyeloneuropathy with cerebral involvement.|Adrenomyeloneuropathy|Adrenoleukodystrophy.|Adrenoleukodystrophy & Addison's disease|Adrenoleukodystrophy|Addison disease	6e-05	ABCD2[1.76366843034]ABCD1
ABCD4	ATP1A3	Dystonia-parkinsonism, rapid-onset.|Epilepsy, episodic prolonged apnea and postnatal microcephaly|Epilepsy, neonatal onset|Intermediate between alternating hemiplegia of childhood and rapid-onset dystonia-parkinsonism|Overlapping features of alternating hemiplegia of childhood & CAPOS syndrome|Dystonia-parkinsonism, rapid-onset|Dystonia-parkinsonism, levodopa-responsive|Dystonia |CAPOS syndrome|C…	0.00012	ABCD4[1.11111111111]ATP1A3
ABCE1	RNASEL	Ribonuclease L deficiency|Prostate, cancer, protection against, association with|Prostate cancer, increased risk|Prostate cancer, association with |Prostate cancer |Elevated HDL-cholesterol	0.00096	ABCE1[1.73611111111]RNASEL
ABCF1	GPI	Haemolytic anaemia|Glucosephosphate isomerase deficiency	0.00066	ABCF1[4.11522633745]GPI
ABCF2	ATP1A3	Dystonia-parkinsonism, rapid-onset.|Epilepsy, episodic prolonged apnea and postnatal microcephaly|Epilepsy, neonatal onset|Intermediate between alternating hemiplegia of childhood and rapid-onset dystonia-parkinsonism|Overlapping features of alternating hemiplegia of childhood & CAPOS syndrome|Dystonia-parkinsonism, rapid-onset|Dystonia-parkinsonism, levodopa-responsive|Dystonia |CAPOS syndrome|C…	0.00012	ABCF2[1.38888888889]ATP1A3
ABCF3	GPI	Haemolytic anaemia|Glucosephosphate isomerase deficiency	0.00161	ABCF3[4.11522633745]GPI
ABCG2	HIF1A	Oral squamous cell carcinoma, association with|Predispostion to power sports|Prostate cancer|Reduced hypoxic stress at altitude, association|Renal carcinoma, association with|Schizophrenia |Urinary cancer, in Asians, and prostate cancer, association with.|Urinary cancer, in Caucasians, association with.|More severe septal hypertrophy and diastolic dysfunction, in hypertrophic cardiomyopathy, asso…	0.00012	ABCG2[1.11111111111]HIF1A
ABCG4	RPS24	Diamond-Blackfan anaemia	0.00012	ABCG4[4.52488687783]RPS24
ABHD1	MYO1F	Sensorineural hearing loss, bilateral	0.00125	ABHD1[4.52488687783]MYO1F
ABHD10	PRKAG3	Altered glycogen and triglyceride levels in muscle	0.00078	ABHD10[3.11526479751]ELAVL1[1.25]PRKAG3
ABHD11	SLC29A3	SLC29A3 disorder|Sinus histiocytosis with massive lymphadenopathy|Pigmented hypertrichosis with insulin-dependent diabetes|H syndrome|Features of pigmented hypertrichotic dermatosis with insulin-dependent diabetes, H syndrome, and Faisalabad histiocytosis.|Faisalabad histiocytosis|Dysosteosclerosis|Autoinflammatory disorder.	0.00018	ABHD11[6.25]SLC29A3
ABHD14A	BMP4	Eye and limb malfomations|Frías syndrome|Hypospadias|Microform cleft|Nonsymdromic cleft lip with or without palate, protective effect|Ocular malformation|Orbicularis oris defect|Pituitary hormone deficiency |Renal hypodysplasia|SHORT syndrome|Tooth agenesis |Ureteropelvic junction obstruction |Cutaneous melanoma, susceptibility to, association with|Corneal opacity and feet polysyndactyly|Anophtha…	0.00018	ABHD14A[1.25]ZIC1[1.25]BMP4
ABHD14A-ACY1	ITCH	Syndromic multisystem autoimmune disease	0.00096	ABHD14A-ACY1[3.32225913621]ITCH
ABHD14B	ITGA2	Unstable angina pectoris, association with|Reduced transcription|Reduced platelet count nadir, association with.|Reduced colorectal cancer risk|Reduced collagen-induced aggregation|Oral cancer, association with|Myocardial infarction, association with|Glanzmann thrombasthenia, milder phenotype, association with|Fetal/neonatal alloimmune thrombocytopenia|Coronary artery disease, protection, associa…	6e-05	ABHD14B[1.75746924429]ITGA2
ABHD15	AKT1	Schizophrenia, familial, association with|Schizophrenia|Cowden / Cowden-like syndrome |Altered transcriptional activity	6e-05	ABHD15[1.25]AKT1
ABHD16A	NDUFS1	Mitochondrial complex I deficiency|Mitochondrial complex 1 deficiency |Complex 1 deficiency	0.00203	ABHD16A[1.62601626016]MT-ND3[1.11111111111]NDUFS1
ABHD17A	HOXA1	Tetralogy of Fallot|Increased head circumference, in autism, association with|Faster head growth rate, in children, association with|Decreased cerebellar volume, association with|Bosley-Salih-Alorainy syndrome, BSAS|Autism spectrum disorder, association with|Athabaskan brainstem dysgenesis syndrome, ABDS|Accelerated cerebellar maturation, association with.	0.00012	ABHD17A[2.55754475703]HOXA1
ABHD17B	SMAD4	Juvenile polyposis syndrome with thoracic aortic disease|Juvenile polyposis syndrome/Ménétrier's disease.|Laryngotracheal stenosis, arthropathy, prognathism & short stature|Myhre syndrome|Pulmonary arterial hypertension|Juvenile polyposis syndrome|Juvenile polyposis coli|Juvenile polyposis and haemorrhagic telangiectasia|Haemorrhagic telangiectasia|Gastrointestinal polyposis|Cancer |Breast cancer	0.0003	ABHD17B[3.37837837838]UBC[1.11111111111]SMAD4
ABHD17C	SMAD4	Juvenile polyposis syndrome with thoracic aortic disease|Juvenile polyposis syndrome/Ménétrier's disease.|Laryngotracheal stenosis, arthropathy, prognathism & short stature|Myhre syndrome|Pulmonary arterial hypertension|Juvenile polyposis syndrome|Juvenile polyposis coli|Juvenile polyposis and haemorrhagic telangiectasia|Haemorrhagic telangiectasia|Gastrointestinal polyposis|Cancer |Breast cancer	0.0003	ABHD17C[3.37837837838]UBC[1.11111111111]SMAD4
ABHD2	MYO1F	Sensorineural hearing loss, bilateral	0.00119	ABHD2[4.90196078431]MYO1F
ABHD3	MYO1F	Sensorineural hearing loss, bilateral	0.00119	ABHD3[4.52488687783]MYO1F
ABHD4	SMAD4	Juvenile polyposis syndrome with thoracic aortic disease|Juvenile polyposis syndrome/Ménétrier's disease.|Laryngotracheal stenosis, arthropathy, prognathism & short stature|Myhre syndrome|Pulmonary arterial hypertension|Juvenile polyposis syndrome|Juvenile polyposis coli|Juvenile polyposis and haemorrhagic telangiectasia|Haemorrhagic telangiectasia|Gastrointestinal polyposis|Cancer |Breast cancer	0.00036	ABHD4[3.37837837838]UBC[1.11111111111]SMAD4
ABHD6	GRIN1	Intellectual disability, nonsyndromic|Intellectual disability |Infantile spasms|Epileptic encephalopathy, early onset with involuntary movements, developmental delay & intellectual disability|Developmental delay, hypotonia, microcephaly, abnormal gait & Angelman-like phenotype	0.00012	ABHD6[2.77777777778]GRIN1
ABI1	ITGA4	Autism spectrum disorder|Increased peripheral blood monocyte counts, association with	6e-05	ABI1[1.11111111111]ITGA4
ABI2	ARPC3	Porokeratosis, disseminated superficial actinic	0.0003	ABI2[1.11111111111]ARPC3
ABI3	ACAN	Spondyloepiphyseal dysplasia, Kimberley type|Spondyloepimetaphyseal dysplasia |Short stature with accelerated bone maturation|Osteochondritis dissecans, dominant familial|Osteoarthritis, association with|Intervertebral disc degeneration, association with|Hodgkin lymphoma|Alzheimer disease, late-onset, association with	0.00048	ABI3[1.25]ACAN
ABL1	RAC1	Ulcerative colitis, increased risk, association with|Reduced promoter activity|Radial ray defect|Azathioprine haematotoxicity in TPMT carriers, association with	6e-05	ABL1[1.11111111111]RAC1
ABL2	RAC1	Ulcerative colitis, increased risk, association with|Reduced promoter activity|Radial ray defect|Azathioprine haematotoxicity in TPMT carriers, association with	6e-05	ABL2[1.11111111111]RAC1
ABLIM2	RAC1	Ulcerative colitis, increased risk, association with|Reduced promoter activity|Radial ray defect|Azathioprine haematotoxicity in TPMT carriers, association with	6e-05	ABLIM2[1.11111111111]RAC1
ABLIM3	RAC1	Ulcerative colitis, increased risk, association with|Reduced promoter activity|Radial ray defect|Azathioprine haematotoxicity in TPMT carriers, association with	6e-05	ABLIM3[1.11111111111]RAC1
ABR	RAC2	Anthracycline-induced cardiotoxicity, association with|Hypogammaglobulinaemia |Neutrophil immunodeficiency syndrome	6e-05	ABR[1.11111111111]RAC2
ABRA	ACTA1	Myofibrillar myopathy, autosomal recessive|Nemaline myopathy|Nemaline myopathy and dilated cardiomyopathy|Nemaline myopathy and hypertrophic cardiomyopathy|Nemaline myopathy with primary pulmonary lymphangiectasia|Neuromuscular disorder|Scapuloperoneal myopathy, progressive|Zebra body myopathy|Myofibrillar myopathy|Muscular dystrophy with rigid spine|Muscular dystrophy & congenital myopathy|Actin…	0.00024	ABRA[1.76366843034]ACTA1
ABRACL	SMAD4	Juvenile polyposis syndrome with thoracic aortic disease|Juvenile polyposis syndrome/Ménétrier's disease.|Laryngotracheal stenosis, arthropathy, prognathism & short stature|Myhre syndrome|Pulmonary arterial hypertension|Juvenile polyposis syndrome|Juvenile polyposis coli|Juvenile polyposis and haemorrhagic telangiectasia|Haemorrhagic telangiectasia|Gastrointestinal polyposis|Cancer |Breast cancer	0.00036	ABRACL[3.37837837838]UBC[1.11111111111]SMAD4
ABT1	HSP90AA1	Potential protein deficiency|Reduced dimerization|Schizophrenia	0.00054	ABT1[2.77777777778]HSP90AA1
ABTB1	CUL3	Schizophrenia|Pseudohypoaldosteronism type II|Hyperkalaemic hypertension.|Hyperkalaemic hypertension|Congenital heart disease |Autism spectrum disorder|Autism	0.00018	ABTB1[1.6077170418]CUL3
ABTB2	CUL3	Schizophrenia|Pseudohypoaldosteronism type II|Hyperkalaemic hypertension.|Hyperkalaemic hypertension|Congenital heart disease |Autism spectrum disorder|Autism	0.00012	ABTB2[1.76366843034]CUL3
ACAA1	HADHA	Hemolysis, elevated liver enzymes, and low platelets|Long-chain 3-hydroxyacyl-CoA dehydrogenase deficiency|Mitochondrial trifunctional protein deficiency|Mitochondrial trifunctional protein deficiency & rhabdomyolysis	6e-05	ACAA1[1.24533001245]HADHA
ACAA2	HADHA	Hemolysis, elevated liver enzymes, and low platelets|Long-chain 3-hydroxyacyl-CoA dehydrogenase deficiency|Mitochondrial trifunctional protein deficiency|Mitochondrial trifunctional protein deficiency & rhabdomyolysis	6e-05	ACAA2[1.24533001245]HADHA
ACACA	ACACB	Reduced promoter activity|Reduced mRNA expression|Proteinuria in type 2 diabetes, association with|Obesity and diabetes, association with|Hyperinsulinism|Diabetes, association with|Body mass index, association with|Autism	6e-05	ACACA[1.04166666667]ACACB
ACAD10	SMAD4	Juvenile polyposis syndrome with thoracic aortic disease|Juvenile polyposis syndrome/Ménétrier's disease.|Laryngotracheal stenosis, arthropathy, prognathism & short stature|Myhre syndrome|Pulmonary arterial hypertension|Juvenile polyposis syndrome|Juvenile polyposis coli|Juvenile polyposis and haemorrhagic telangiectasia|Haemorrhagic telangiectasia|Gastrointestinal polyposis|Cancer |Breast cancer	0.0003	ACAD10[3.37837837838]UBC[1.11111111111]SMAD4
ACAD11	PEX5	Adrenoleukodystrophy|Peroxisome biogenesis disorder|Refsum disease, infantile	6e-05	ACAD11[2.15982721382]PEX5
ACAP1	PLD2	Potential protein deficiency|Inactivity variant|Hypertriglyceridaemia|Hypertension, association with|Colorectal cancer, predisposition, association	0.0003	ACAP1[1.11111111111]PLD2
ACAP2	IKBKG	Incontinentia pigmenti, familial|Mycobacterial infection, susceptibility to|Mycobacteriosis, atypical, familial|OL-HED-ID|Osteopetrosis, lymphoedema, hypohidrotic ectodermal dysplasia and immunodeficiency|Progressive macrocephaly, recurrent infections, ectodermal dysplasia, benign tumors, and neuropathy|White matter anomalies in Xq28 duplication syndrome|Incontinentia pigmenti with immune deficie…	0.00012	ACAP2[1.75131348511]IKBKG
ACAP3	ARL6	Retinitis pigmentosa|Bardet-Biedl syndrome	0.0009	ACAP3[4.16666666667]ARL6
ACAT2	HADHA	Hemolysis, elevated liver enzymes, and low platelets|Long-chain 3-hydroxyacyl-CoA dehydrogenase deficiency|Mitochondrial trifunctional protein deficiency|Mitochondrial trifunctional protein deficiency & rhabdomyolysis	6e-05	ACAT2[1.24533001245]HADHA
ACBD3	GOLGA3	Autism	0.00012	ACBD3[1.25]GOLGA3
ACBD4	GNAT1	Nightblindness, stationary	0.00024	ACBD4[6.41025641026]NMT1[1.11111111111]GNAT1
ACBD7	ADSL	Mental retardation / autism|Infantile spasms|Autism|Adenylosuccinate lyase deficiency	6e-05	ACBD7[6.32911392405]ADSL
ACCS	UQCRB	Complex III deficiency	6e-05	ACCS[1.6339869281]UQCRB
ACCSL	ERBB4	Schizophrenia |Oligohydramnios|Intellectual disability, hyperactivity & speech developmental delay|Increased promoter activity|Hepatocellular carcinoma, increased risk, association with|Epileptic encephalopathy, early infantile 3|Chronic kidney disease |Amyotrophic lateral sclerosis type 19|Autism spectrum disorder |Bipolar disorder |Bipolar disorder, association with |Breast and colorectal cance…	0.00024	ACCSL[1.73611111111]SIRPG[1.73611111111]ERBB4
ACD	TINF2	Schizophrenia|Pulmonary fibrosis.|Low white blood cells|Hoyeraal-Hreidarsson / Revesz syndrome|Dyskeratosis congenita / Hoyeraal-Hreidarsson syndrome|Dyskeratosis congenita / aplastic anaemia|Dyskeratosis congenita|Bone marrow failure |Ataxia pancytopenia syndrome|Aplastic anaemia	0.0003	ACD[1.11111111111]TINF2
ACE2	AGT	Preeclampsia/eclampsia, increased risk|Preeclampsia|Pre-eclampsia, association with|Power sports performance, association with|Potential protein deficiency|Posttransplant anemia, association with|Reduced angiotensinogen levels|Reduced pulse pressure, association with|Reduced risk of diabetic nephropathy, association with|Renal complications, association with|Renal tubular dysgenesis|Sick sinus sy…	6e-05	ACE2[1.11111111111]AGT
ACER1	FA2H	Spastic paraplegia 35|Spastic paraplegia |Spastic paraparesis with thin corpus callosum|Spastic paraparesis & neurodegeneration with brain iron accumulation|Neurodegeneration with brain iron accumulation |Neurodegeneration|Leukodystrophy with spastic paraparesis & dystonia|Leukodystrophy with spastic paraparesis |Developmental delay |Autism spectrum disorder	0.00018	ACER1[4.29184549356]FA2H
ACER2	FA2H	Spastic paraplegia 35|Spastic paraplegia |Spastic paraparesis with thin corpus callosum|Spastic paraparesis & neurodegeneration with brain iron accumulation|Neurodegeneration with brain iron accumulation |Neurodegeneration|Leukodystrophy with spastic paraparesis & dystonia|Leukodystrophy with spastic paraparesis |Developmental delay |Autism spectrum disorder	0.00018	ACER2[4.29184549356]FA2H
ACER3	CDKN1A	Systemic lupus erythematosus, increased risk, association with|Squamous cell carcinoma of the head and neck, association with|Retinoblastoma, increased risk|Parkinson disease with dementia, association with|Parathyroid adenoma |Oesophageal cancer, association with|Multiple endocrine neoplasia 1|Lung cancer, association with|Cervical squamous cell carinoma, association with|Acute myeloid leukaemia…	6e-05	ACER3[1.25]CDKN1A
ACHE	JUN	Lung cancer, increased risk, association with|Congenital heart disease |Colorectal cancer, increased risk, association with	0.00012	ACHE[1.11111111111]JUN
ACIN1	CASP3	Lung cancer, lower risk, association with |Kawasaki disease, association with|Esophageal squamous cell carcinoma, increased risk|Breast cancer, increased risk |Aneurysm formation in Kawasaki disease, association with	0.00024	ACIN1[1.11111111111]CASP3
ACKR2	RAG2	Immunodeficiency, severe combined, T & B cell -ve|Immunodeficiency, T cell -ve|Omenn syndrome|Systemic lupus erythematosus|Immunodeficiency, severe combined, B cell -ve|Immunodeficiency, severe combined, association with|Immunodeficiency, severe combined|Immunodeficiency, primary |Hyper-IgM syndrome|Atypical SCID/Omenn syndrome	0.00066	ACKR2[1.25]RAG2
ACKR3	APP	Dementia and cerebral microvasculopathy.|Dementia, early-onset |Microcephaly, intellectual disability, hypoplasia of corpus callosum, and cerebral atrophy|Myoclonic epilepsy |Parkinson disease |Potential protein deficiency|Reduced expression|Schizophrenia|Dementia|Cerebral haemorrhage|Alzheimer disease|Alzheimer disease with cerebral amyloid angiopathy|Alzheimer disease, association with|Alzheime…	0.00018	ACKR3[1.11111111111]APP
ACKR4	APP	Dementia and cerebral microvasculopathy.|Dementia, early-onset |Microcephaly, intellectual disability, hypoplasia of corpus callosum, and cerebral atrophy|Myoclonic epilepsy |Parkinson disease |Potential protein deficiency|Reduced expression|Schizophrenia|Dementia|Cerebral haemorrhage|Alzheimer disease|Alzheimer disease with cerebral amyloid angiopathy|Alzheimer disease, association with|Alzheime…	0.00036	ACKR4[1.11111111111]CCL21[1.11111111111]APP
ACLY	AKT1	Schizophrenia, familial, association with|Schizophrenia|Cowden / Cowden-like syndrome |Altered transcriptional activity	6e-05	ACLY[1.25]AKT1
ACO1	EPAS1	Pulmonary hypertension & increased cardiac output|Polycythaemia with paraganglioma|Phaeochromocytoma.|Phaeochromocytoma |Increased expression levels|High-altitude adaptation, association with|Erythrocytosis|Autism spectrum disorder	0.00012	ACO1[1.25]EPAS1
ACOT1	PRKACA	Reduced kinase activity|Hyperplasia, cortisol-producing|Cushing syndrome|Abrogated kinase activity	0.00018	ACOT1[1.25]PRKCE[1.08342361863]PRKACA
ACOT11	HIBCH	Potential protein deficiency|Neurodegeneration, progressive infantile|Leigh syndrome, autosomal recessive|HIBCH deficiency	6e-05	ACOT11[5.37634408602]HIBCH
ACOT12	HIBCH	Potential protein deficiency|Neurodegeneration, progressive infantile|Leigh syndrome, autosomal recessive|HIBCH deficiency	6e-05	ACOT12[5.37634408602]HIBCH
ACOT13	ABCA1	Increased serum TC levels & decreased serum HDL-C and ApoAI|Increased total cholesterol|Increased triglyceride levels|Ischaemic stroke, increased risk|Ischaemic stroke, protection against, association with.|Increased risk of ischemic heart disease|Increased risk of coronary artery disease, association with|Increased risk of CAD, association |Increased plasma LDLc levels, association with|Increase…	0.00024	ACOT13[1.25]PCTP[1.25]ABCA1
ACOT2	PPARA	Stage C heart failure, association with|Non-alcoholic fatty liver disease and obesity, association with|Lower total cholesterol, association with|Elevated plasma lipid concentration, association in diabetes|Elevated apoAI concentration, association in diabetes|Dyslipidemia, association with|Diabetes |Decreased mortality, in diabetics with coronary ischaemia, association	6e-05	ACOT2[1.25]PPARA
ACOT4	PPARA	Stage C heart failure, association with|Non-alcoholic fatty liver disease and obesity, association with|Lower total cholesterol, association with|Elevated plasma lipid concentration, association in diabetes|Elevated apoAI concentration, association in diabetes|Dyslipidemia, association with|Diabetes |Decreased mortality, in diabetics with coronary ischaemia, association	6e-05	ACOT4[1.25]PPARA
ACOT7	TINF2	Schizophrenia|Pulmonary fibrosis.|Low white blood cells|Hoyeraal-Hreidarsson / Revesz syndrome|Dyskeratosis congenita / Hoyeraal-Hreidarsson syndrome|Dyskeratosis congenita / aplastic anaemia|Dyskeratosis congenita|Bone marrow failure |Ataxia pancytopenia syndrome|Aplastic anaemia	0.00018	ACOT7[3.20512820513]TINF2
ACOT8	SLC27A5	Bile acid amidation defect	6e-05	ACOT8[1.25]SLC27A5
ACOT9	DAB2	Autism	0.00018	ACOT9[2.32558139535]DAB2
ACOX2	PEX5	Adrenoleukodystrophy|Peroxisome biogenesis disorder|Refsum disease, infantile	0.00024	ACOX2[3.80228136882]PEX5
ACOX3	PEX5	Adrenoleukodystrophy|Peroxisome biogenesis disorder|Refsum disease, infantile	0.00012	ACOX3[3.80228136882]PEX5
ACOXL	UMPS	Oroticaciduria 1	0.00012	ACOXL[5.46448087432]UMPS
ACP1	EPHA2	Schizophrenia |Paediatric cataract|Cataracts|Cataract, syndromic|Cataract	6e-05	ACP1[1.11111111111]EPHA2
ACP2	SMAD4	Juvenile polyposis syndrome with thoracic aortic disease|Juvenile polyposis syndrome/Ménétrier's disease.|Laryngotracheal stenosis, arthropathy, prognathism & short stature|Myhre syndrome|Pulmonary arterial hypertension|Juvenile polyposis syndrome|Juvenile polyposis coli|Juvenile polyposis and haemorrhagic telangiectasia|Haemorrhagic telangiectasia|Gastrointestinal polyposis|Cancer |Breast cancer	0.00036	ACP2[3.13479623824]UBC[1.11111111111]SMAD4
ACP6	DHCR7	Holoprosencephaly|Insufficient activity during embryogenesis|Smith-Lemli-Opitz syndrome	0.0003	ACP6[1.62601626016]DHCR7
ACPL2	SMAD4	Juvenile polyposis syndrome with thoracic aortic disease|Juvenile polyposis syndrome/Ménétrier's disease.|Laryngotracheal stenosis, arthropathy, prognathism & short stature|Myhre syndrome|Pulmonary arterial hypertension|Juvenile polyposis syndrome|Juvenile polyposis coli|Juvenile polyposis and haemorrhagic telangiectasia|Haemorrhagic telangiectasia|Gastrointestinal polyposis|Cancer |Breast cancer	0.0003	ACPL2[3.37837837838]UBC[1.11111111111]SMAD4
ACPP	SHBG	Low testosterone, increased risk, assoc with|Low testosterone, increased risk, association with|Male infertility, association with|Metabolic syndrome, association with|Polycystic ovary syndrome, association with|Reduced serum SHBG levels|Sex hormone binding globulin deficiency|Sex hormone-binding globulin levels, association with|Systemic lupus erythematosus, increased risk, association with|Incr…	0.00018	ACPP[3.37837837838]SHBG
ACR	F2	Recurrent pregnancy loss, association with|Stroke, association with.|Thrombosis|Thrombosis, venous|Venous thromboembolism, association with|Venous thromboembolism, in Caucasians, association with|Venous thromboembolism, in FV Leiden carriers, association|Warfarin sensitivity, association with|Pulmonary thromboembolism|Prothrombin deficiency|Altered C-reactive protein levels|Critical limb ischaemi…	0.00012	ACR[1.73611111111]SERPINA5[1.25]F2
ACRBP	KRT1	Ichthyosis, Curth–Macklin|Ichthyosis, with epidermolytic hyperkeratosis|Keratoderma, diffuse palmoplantar|Keratoderma, epidermolytic palmoplantar with tontubular keratin|Keratoderma, non-epidermolytic palmoplantar|Keratoderma, palmoplantar|Keratoderma, striate palmoplantar|Ichthyosis with confetti|Ichthyosis hystrix, Curth-Macklin type|Epidermolytic hyperkeratosis|Epidermolytic hyperkeratosis wit…	0.00078	ACRBP[2.84090909091]SUMO2[1.25]KRT1
ACSBG1	ABCD1	Hereditary spastic paraplegia |Growth retardation, intellectual disability & walking difficulties|Adrenomyeloneuropathy.|Adrenomyeloneuropathy, spinocerebellar phenotype.|Adrenomyeloneuropathy, spinocerebellar phenotype|Adrenomyeloneuropathy with cerebral involvement.|Adrenomyeloneuropathy|Adrenoleukodystrophy.|Adrenoleukodystrophy & Addison's disease|Adrenoleukodystrophy|Addison disease	6e-05	ACSBG1[3.367003367]ABCD1
ACSBG2	ABCD1	Hereditary spastic paraplegia |Growth retardation, intellectual disability & walking difficulties|Adrenomyeloneuropathy.|Adrenomyeloneuropathy, spinocerebellar phenotype.|Adrenomyeloneuropathy, spinocerebellar phenotype|Adrenomyeloneuropathy with cerebral involvement.|Adrenomyeloneuropathy|Adrenoleukodystrophy.|Adrenoleukodystrophy & Addison's disease|Adrenoleukodystrophy|Addison disease	0.00012	ACSBG2[3.367003367]ABCD1
ACSF2	UMPS	Oroticaciduria 1	0.00042	ACSF2[5.4347826087]UMPS
ACSL1	TBL1XR1	West syndrome with autistic features|Intellectual disability & dysmorphic features|Autism	0.00042	ACSL1[1.11111111111]TBL1XR1
ACSL3	PPARA	Stage C heart failure, association with|Non-alcoholic fatty liver disease and obesity, association with|Lower total cholesterol, association with|Elevated plasma lipid concentration, association in diabetes|Elevated apoAI concentration, association in diabetes|Dyslipidemia, association with|Diabetes |Decreased mortality, in diabetics with coronary ischaemia, association	0.00012	ACSL3[1.25]PPARA
ACSL6	PPARA	Stage C heart failure, association with|Non-alcoholic fatty liver disease and obesity, association with|Lower total cholesterol, association with|Elevated plasma lipid concentration, association in diabetes|Elevated apoAI concentration, association in diabetes|Dyslipidemia, association with|Diabetes |Decreased mortality, in diabetics with coronary ischaemia, association	6e-05	ACSL6[1.25]PPARA
ACSM1	VCP	Inclusion body myositis|Lower motor neuron disorder / axonal peripheral neuropathy|Myopathy and dementia.|Myopathy, rimmed vacuolar|Parkinson disease in IBMPFD|Scapuloperoneal muscular dystrophy & dropped head fibres|Spastic paraplegia|IBMPFD.|IBMPFD / Amyotrophic lateral sclerosis|IBMPFD|Hereditary spastic paraplegia|Facioscapulohumeral muscular dystrophy-like phenotype|Distal myopathy|Charcot-M…	0.00137	ACSM1[3.08641975309]YOD1[1.20048019208]VCP
ACSM2A	VCP	Inclusion body myositis|Lower motor neuron disorder / axonal peripheral neuropathy|Myopathy and dementia.|Myopathy, rimmed vacuolar|Parkinson disease in IBMPFD|Scapuloperoneal muscular dystrophy & dropped head fibres|Spastic paraplegia|IBMPFD.|IBMPFD / Amyotrophic lateral sclerosis|IBMPFD|Hereditary spastic paraplegia|Facioscapulohumeral muscular dystrophy-like phenotype|Distal myopathy|Charcot-M…	0.00137	ACSM2A[3.08641975309]YOD1[1.20048019208]VCP
ACSM2B	VCP	Inclusion body myositis|Lower motor neuron disorder / axonal peripheral neuropathy|Myopathy and dementia.|Myopathy, rimmed vacuolar|Parkinson disease in IBMPFD|Scapuloperoneal muscular dystrophy & dropped head fibres|Spastic paraplegia|IBMPFD.|IBMPFD / Amyotrophic lateral sclerosis|IBMPFD|Hereditary spastic paraplegia|Facioscapulohumeral muscular dystrophy-like phenotype|Distal myopathy|Charcot-M…	0.00137	ACSM2B[3.08641975309]YOD1[1.20048019208]VCP
ACSM3	DNMT3A	Overgrowth syndrome with intellectual disability|Gastric cancer, susceptibility to |Gastric cancer, association with |Autism spectrum disorder|Autism	0.00125	ACSM3[1.73611111111]EHMT2[1.25]DNMT3A
ACSM4	VCP	Inclusion body myositis|Lower motor neuron disorder / axonal peripheral neuropathy|Myopathy and dementia.|Myopathy, rimmed vacuolar|Parkinson disease in IBMPFD|Scapuloperoneal muscular dystrophy & dropped head fibres|Spastic paraplegia|IBMPFD.|IBMPFD / Amyotrophic lateral sclerosis|IBMPFD|Hereditary spastic paraplegia|Facioscapulohumeral muscular dystrophy-like phenotype|Distal myopathy|Charcot-M…	0.00137	ACSM4[3.08641975309]YOD1[1.20048019208]VCP
ACSM5	VCP	Inclusion body myositis|Lower motor neuron disorder / axonal peripheral neuropathy|Myopathy and dementia.|Myopathy, rimmed vacuolar|Parkinson disease in IBMPFD|Scapuloperoneal muscular dystrophy & dropped head fibres|Spastic paraplegia|IBMPFD.|IBMPFD / Amyotrophic lateral sclerosis|IBMPFD|Hereditary spastic paraplegia|Facioscapulohumeral muscular dystrophy-like phenotype|Distal myopathy|Charcot-M…	0.00137	ACSM5[3.08641975309]YOD1[1.20048019208]VCP
ACSS1	SIRT3	Metabolic syndrome, association with|Longevity, association with|Li-Fraumeni syndrome with brain tumours	6e-05	ACSS1[1.11111111111]SIRT3
ACSS2	SIRT1	Ventricular septal defect|Reduced nutrient-withdrawal activation|Parkinson disease |Myocardial infarction |Mortality, association with.|Indirect inguinal hernia, association with|Indirect inguinal hernia|Increased expression |Diabetes, type 1	6e-05	ACSS2[1.11111111111]SIRT1
ACSS3	SMAD4	Juvenile polyposis syndrome with thoracic aortic disease|Juvenile polyposis syndrome/Ménétrier's disease.|Laryngotracheal stenosis, arthropathy, prognathism & short stature|Myhre syndrome|Pulmonary arterial hypertension|Juvenile polyposis syndrome|Juvenile polyposis coli|Juvenile polyposis and haemorrhagic telangiectasia|Haemorrhagic telangiectasia|Gastrointestinal polyposis|Cancer |Breast cancer	0.00209	ACSS3[2.51256281407]UBB[1.11111111111]SMAD4
ACTBL2	RUVBL1	Autism	0.00042	ACTBL2[1.55763239875]RUVBL1
ACTG2	VCL	Cardiomyopathy, dilated|Cardiomyopathy, hypertrophic|Potential protein deficiency|Sudden unexplained death	0.00012	ACTG2[1.11111111111]VCL
ACTL10	SMARCA2	Coffin-Siris syndrome|Short stature|Severe intellectual disability, seizures, absent speech, rounded premaxilla & decreased subcutaneous fat|Schizophrenia, association with |Nicholaides-Baraitser syndrome|Multiple congenital anomalies |Lung cancer, association with|Intellectual disabilty, short stature and dysmorphisms|Hepatocellular carcinoma, in smokers, association with.|Hepatocellular carcino…	0.00024	ACTL10[2.28310502283]SMARCA2
ACTL6A	YY1	Mental retardation	0.00036	ACTL6A[1.11111111111]YY1
ACTL6B	RUVBL1	Autism	0.00054	ACTL6B[1.20627261761]RUVBL1
ACTL7A	SMARCA2	Coffin-Siris syndrome|Short stature|Severe intellectual disability, seizures, absent speech, rounded premaxilla & decreased subcutaneous fat|Schizophrenia, association with |Nicholaides-Baraitser syndrome|Multiple congenital anomalies |Lung cancer, association with|Intellectual disabilty, short stature and dysmorphisms|Hepatocellular carcinoma, in smokers, association with.|Hepatocellular carcino…	0.00036	ACTL7A[2.28310502283]SMARCA2
ACTL7B	SMARCA2	Coffin-Siris syndrome|Short stature|Severe intellectual disability, seizures, absent speech, rounded premaxilla & decreased subcutaneous fat|Schizophrenia, association with |Nicholaides-Baraitser syndrome|Multiple congenital anomalies |Lung cancer, association with|Intellectual disabilty, short stature and dysmorphisms|Hepatocellular carcinoma, in smokers, association with.|Hepatocellular carcino…	0.00024	ACTL7B[2.28310502283]SMARCA2
ACTL8	SMARCA2	Coffin-Siris syndrome|Short stature|Severe intellectual disability, seizures, absent speech, rounded premaxilla & decreased subcutaneous fat|Schizophrenia, association with |Nicholaides-Baraitser syndrome|Multiple congenital anomalies |Lung cancer, association with|Intellectual disabilty, short stature and dysmorphisms|Hepatocellular carcinoma, in smokers, association with.|Hepatocellular carcino…	0.0003	ACTL8[2.28310502283]SMARCA2
ACTL9	SMARCA2	Coffin-Siris syndrome|Short stature|Severe intellectual disability, seizures, absent speech, rounded premaxilla & decreased subcutaneous fat|Schizophrenia, association with |Nicholaides-Baraitser syndrome|Multiple congenital anomalies |Lung cancer, association with|Intellectual disabilty, short stature and dysmorphisms|Hepatocellular carcinoma, in smokers, association with.|Hepatocellular carcino…	0.00024	ACTL9[2.28310502283]SMARCA2
ACTN1	CFD	Factor D deficiency|Dense deposit disease	0.00012	ACTN1[1.11111111111]CFD
ACTR10	BMP7	Hypospadias|Eye / skeletal anomalies|Congenital anomalies of the kidney and urinary tract	6e-05	ACTR10[1.25]BMP7
ACTR1A	PRKACA	Reduced kinase activity|Hyperplasia, cortisol-producing|Cushing syndrome|Abrogated kinase activity	0.00036	ACTR1A[1.11111111111]PRKACA
ACTR1B	HLA-DRB1	Sarcoidosis, susceptibility, association with|Rheumatoid arthritis, seronegative, association with|Narcolepsy|Multiple sclerosis, association with|HLA null allele|Graves disease, association with|Asparaginase sensitivity|Altered specificity	0.00012	ACTR1B[1.11111111111]HLA-DRB1
ACTR2	ARPC3	Porokeratosis, disseminated superficial actinic	6e-05	ACTR2[1.04821802935]ARPC3
ACTR3	MYO1C	Deafness |Sensorineural hearing loss, bilateral	0.00012	ACTR3[1.11111111111]MYO1C
ACTR3B	ARPC3	Porokeratosis, disseminated superficial actinic	0.00012	ACTR3B[1.20048019208]ARPC3
ACTR3C	ARPC3	Porokeratosis, disseminated superficial actinic	0.00012	ACTR3C[1.34408602151]ARPC3
ACTR5	RUVBL1	Autism	0.00018	ACTR5[1.06723585912]RUVBL1
ACTR6	RUVBL1	Autism	0.00036	ACTR6[1.14285714286]RUVBL1
ACTR8	RUVBL1	Autism	0.00018	ACTR8[1.06723585912]RUVBL1
ACTRT1	SMARCA2	Coffin-Siris syndrome|Short stature|Severe intellectual disability, seizures, absent speech, rounded premaxilla & decreased subcutaneous fat|Schizophrenia, association with |Nicholaides-Baraitser syndrome|Multiple congenital anomalies |Lung cancer, association with|Intellectual disabilty, short stature and dysmorphisms|Hepatocellular carcinoma, in smokers, association with.|Hepatocellular carcino…	0.00024	ACTRT1[2.28310502283]SMARCA2
ACTRT2	SMARCA2	Coffin-Siris syndrome|Short stature|Severe intellectual disability, seizures, absent speech, rounded premaxilla & decreased subcutaneous fat|Schizophrenia, association with |Nicholaides-Baraitser syndrome|Multiple congenital anomalies |Lung cancer, association with|Intellectual disabilty, short stature and dysmorphisms|Hepatocellular carcinoma, in smokers, association with.|Hepatocellular carcino…	0.00024	ACTRT2[2.28310502283]SMARCA2
ACTRT3	SMARCA2	Coffin-Siris syndrome|Short stature|Severe intellectual disability, seizures, absent speech, rounded premaxilla & decreased subcutaneous fat|Schizophrenia, association with |Nicholaides-Baraitser syndrome|Multiple congenital anomalies |Lung cancer, association with|Intellectual disabilty, short stature and dysmorphisms|Hepatocellular carcinoma, in smokers, association with.|Hepatocellular carcino…	0.00024	ACTRT3[2.28310502283]SMARCA2
ACVR1B	TDGF1	Congenital heart defect|CRIPTO serum levels, association with|Forebrain defects|Reduced transcriptional activity|Tetralogy of Fallot	6e-05	ACVR1B[1.11111111111]TDGF1
ACVR1C	PRKACA	Reduced kinase activity|Hyperplasia, cortisol-producing|Cushing syndrome|Abrogated kinase activity	0.00018	ACVR1C[1.11111111111]PRKACA
ACVR2A	SMAD9	Pulmonary arterial hypertension	6e-05	ACVR2A[1.11111111111]SMAD9
ACY3	PMM2	Congenital disorder of glycosylation 1a|Failure to thrive, hearing loss, hepatomegaly & pericardial effusion|Heart defects in congenital disorder of glycosylation Ia	0.00012	ACY3[1.72117039587]PMM2
ACYP1	SMAD4	Juvenile polyposis syndrome with thoracic aortic disease|Juvenile polyposis syndrome/Ménétrier's disease.|Laryngotracheal stenosis, arthropathy, prognathism & short stature|Myhre syndrome|Pulmonary arterial hypertension|Juvenile polyposis syndrome|Juvenile polyposis coli|Juvenile polyposis and haemorrhagic telangiectasia|Haemorrhagic telangiectasia|Gastrointestinal polyposis|Cancer |Breast cancer	0.0003	ACYP1[3.37837837838]UBC[1.11111111111]SMAD4
ACYP2	HEY1	Glaucoma, primary congenital|Altered function	0.00024	ACYP2[1.79533213645]CREBZF[1.25]HEY1
ADAD1	SHFM1	Split-hand/split-foot malformation|Squamous cell carcinoma, increased risk, association	0.00042	ADAD1[1.04166666667]PSMA6[1.0]SHFM1
ADAD2	SHFM1	Split-hand/split-foot malformation|Squamous cell carcinoma, increased risk, association	0.00042	ADAD2[2.75482093664]PSMA6[1.0]SHFM1
ADAL	ACACB	Reduced promoter activity|Reduced mRNA expression|Proteinuria in type 2 diabetes, association with|Obesity and diabetes, association with|Hyperinsulinism|Diabetes, association with|Body mass index, association with|Autism	0.00012	ADAL[3.02114803625]ACACB
ADAM12	ITGA9	Severe chylothorax, poor response to therapy|Bipolar affective disorder, increased risk, assoc with|Bipolar affective disorder	6e-05	ADAM12[1.11111111111]ITGA9
ADAM15	ITGA9	Severe chylothorax, poor response to therapy|Bipolar affective disorder, increased risk, assoc with|Bipolar affective disorder	6e-05	ADAM15[1.11111111111]ITGA9
ADAM18	MAD2L1	Reduced expression|Lung cancer, association with	0.00012	ADAM18[1.7667844523]MAD2L1
ADAM2	ITGA9	Severe chylothorax, poor response to therapy|Bipolar affective disorder, increased risk, assoc with|Bipolar affective disorder	6e-05	ADAM2[1.11111111111]ITGA9
ADAM20	B4GALT1	Autism, non-complex|Congenital disorder of glycosylation 2d	0.00042	ADAM20[1.11111111111]B4GALT1
ADAM21	B4GALT1	Autism, non-complex|Congenital disorder of glycosylation 2d	0.00042	ADAM21[1.11111111111]B4GALT1
ADAM23	ITGA4	Autism spectrum disorder|Increased peripheral blood monocyte counts, association with	0.00018	ADAM23[1.73611111111]YWHAZ[1.11111111111]ITGA4
ADAM28	ITGA4	Autism spectrum disorder|Increased peripheral blood monocyte counts, association with	6e-05	ADAM28[1.11111111111]ITGA4
ADAM30	B4GALT1	Autism, non-complex|Congenital disorder of glycosylation 2d	0.00036	ADAM30[1.11111111111]B4GALT1
ADAM8	ITGA9	Severe chylothorax, poor response to therapy|Bipolar affective disorder, increased risk, assoc with|Bipolar affective disorder	6e-05	ADAM8[1.11111111111]ITGA9
ADAMTS1	FBLN1	Fechtner syndrome|Syndactyly, undescended testes, delayed motor milestones & mental retardation|Synpolydactyly	6e-05	ADAMTS1[1.25]FBLN1
ADAMTS12	MAF	Cerulean cataract|Cataract, ocular anterior dysgenesis and coloboma|Cataract, microcornea and/or iris coloboma|Cataract, deafness, intellectual disability, seizures & Down syndrome-like facies|Cataract, anterior segment dysgenesis and microphthalmia|Cataract-microcornea syndrome|Cataract	6e-05	ADAMTS12[1.25]MAF
ADAMTS15	VEGFA	Premature ovarian failure|Peripheral artery disease, association with.|Nasopharyngeal carcinoma risk, association with|More severe septal hypertrophy and diastolic dysfunction, in hypertrophic cardiomyopathy, association with.|Left ventricular outflow tract obstruction|Ischaemic complications, in giant cell arteritis, association with.|Proliferative diabetic retinopathy, association with|Prostate…	6e-05	ADAMTS15[1.73611111111]VEGFA
ADAMTS20	MYC	Altered transcription factor binding|Reduced expression|Prostate cancer, association with.|Increased enhancer activity|Colorectal cancer, increased risk, association with.|Colorectal cancer |Colorectal and prostate cancer, association with|Breast cancer, increased risk, association with	6e-05	ADAMTS20[6.66666666667]MYC
ADAMTS3	SRPX2	Autism spectrum disorder|Rolandic epilepsy, bilateral perisylvian polymicrogyria|Rolandic epilepsy, oral dyspraxia, mental retardation	6e-05	ADAMTS3[1.25]SRPX2
ADAMTS4	ACAN	Spondyloepiphyseal dysplasia, Kimberley type|Spondyloepimetaphyseal dysplasia |Short stature with accelerated bone maturation|Osteochondritis dissecans, dominant familial|Osteoarthritis, association with|Intervertebral disc degeneration, association with|Hodgkin lymphoma|Alzheimer disease, late-onset, association with	6e-05	ADAMTS4[1.11111111111]ACAN
ADAMTS5	CFP	Properdin deficiency	6e-05	ADAMTS5[1.11111111111]CFP
ADAMTS6	CHD8	Schizophrenia |Developmental delay, cognitive impairment & minor anomalies|Autism, macrocephaly & facial dysmorphism|Autism	0.00012	ADAMTS6[3.11526479751]RNF2[1.11111111111]CHD8
ADAMTS7	CFP	Properdin deficiency	6e-05	ADAMTS7[1.11111111111]CFP
ADAMTSL1	CFP	Properdin deficiency	6e-05	ADAMTSL1[1.11111111111]CFP
ADAMTSL5	ADAMTSL4	Craniosynostosis with ectopia lentis|Ectopia lentis et pupillae|Ectopia lentis, isolated form	0.00012	ADAMTSL5[3.31125827815]ADAMTSL4
ADAP1	AP4B1	Spastic tetraplegia, autosomal recessive|Intellectual disability, spastic paraplegia & short stature|Intellectual disability & spastic tetraplegia	0.00108	ADAP1[3.48432055749]AP4B1
ADAP2	SNCA	Parkinson disease, young-onset|Parkinson disease, early-onset|Parkinson disease, association with|Parkinson disease, age of onset, association with|Parkinson disease & multiple system atrophy|Parkinson disease & dementia|Parkinson disease|Increased expression|Parkinsonism & dementia	6e-05	ADAP2[1.74520069808]SNCA
ADARB1	ADAR	Spastic paraplegia.|IFN gamma response to Rubella, association with|HBsAg seroclearance, association with|Dyschromatosis symmetrica hereditaria|Bilateral striatal necrosis|Aicardi-Goutières syndrome	0.00012	ADARB1[1.25]ADAR
ADARB2	CDKN1B	Parathyroid adenoma |Pituitary adenoma|Pituitary adenoma & pancreatic neoplasm|Pituitary and parathyroid tumours|Premature ovarian failure |Prostate cancer, increased risk, association with|Prostate cancer, reduced risk, association with|Systemic lupus erythematosus, in Asians, association with.|Thyroid cancer, association with|Overgrowth and neurodevelopmental delay|Myocardial infarction, increa…	0.00119	ADARB2[2.079002079]PSME3[1.11111111111]CDKN1B
ADAT1	SHFM1	Split-hand/split-foot malformation|Squamous cell carcinoma, increased risk, association	0.00054	ADAT1[2.75482093664]PSMA6[1.0]SHFM1
ADAT2	NAV2	Colorectal cancer, increased risk, association with|Autism	0.00018	ADAT2[1.75131348511]NAV2
ADAT3	HSPD1	Hypomyelinating leukodystrophy|Spastic paraplegia|Spastic paraplegia, modifier of	0.00012	ADAT3[4.36681222707]HSPD1
ADC	CDKN1A	Systemic lupus erythematosus, increased risk, association with|Squamous cell carcinoma of the head and neck, association with|Retinoblastoma, increased risk|Parkinson disease with dementia, association with|Parathyroid adenoma |Oesophageal cancer, association with|Multiple endocrine neoplasia 1|Lung cancer, association with|Cervical squamous cell carinoma, association with|Acute myeloid leukaemia…	0.00084	ADC[1.25]ALOX5[1.25]CDKN1A
ADCK1	PNPLA6	Sporadic ataxia / Gordon Holmes syndrome|Sporadic ataxia|Spastic paraplegia.|Spastic paraplegia, autosomal recessive|Retinal degeneration|Oliver-McFarlane / Laurence-Moon syndrome|Motor neuron disease|Gordon Holmes syndrome|Cerebellar ataxia |Boucher-Neuhäuser syndrome.|Boucher-Neuhäuser syndrome with late-onset ataxia|Boucher-Neuhäuser syndrome	0.00012	ADCK1[3.46020761246]PNPLA6
ADCK2	PNPLA6	Sporadic ataxia / Gordon Holmes syndrome|Sporadic ataxia|Spastic paraplegia.|Spastic paraplegia, autosomal recessive|Retinal degeneration|Oliver-McFarlane / Laurence-Moon syndrome|Motor neuron disease|Gordon Holmes syndrome|Cerebellar ataxia |Boucher-Neuhäuser syndrome.|Boucher-Neuhäuser syndrome with late-onset ataxia|Boucher-Neuhäuser syndrome	0.00018	ADCK2[3.46020761246]PNPLA6
ADCK4	ADCK3	Ataxia, nystagmus, slurred speech, dysmetria, dysdiadochokinesia, slightly reduced reflexes, and cerebellar atrophy|Cerebellar ataxia 2|Cerebellar ataxia and myoclonus|Cerebellar ataxia, adult-onset|Progessive cerebellar ataxia and atrophy|Ubiquinone deficiency with cerebellar ataxia	6e-05	ADCK4[1.25]ADCK3
ADCK5	PNPLA6	Sporadic ataxia / Gordon Holmes syndrome|Sporadic ataxia|Spastic paraplegia.|Spastic paraplegia, autosomal recessive|Retinal degeneration|Oliver-McFarlane / Laurence-Moon syndrome|Motor neuron disease|Gordon Holmes syndrome|Cerebellar ataxia |Boucher-Neuhäuser syndrome.|Boucher-Neuhäuser syndrome with late-onset ataxia|Boucher-Neuhäuser syndrome	0.00012	ADCK5[3.46020761246]PNPLA6
ADCY1	GNAS	Plate-like osteoma cutis and medulloblastoma|Progressive osseous heteroplasia|Progressive osseous heteroplasia / pseudohypoparathyroidism 1a|Pseudohypoparathyroidism|Pseudohypoparathyroidism 1 with primary adrenal insufficiency|Pseudohypoparathyroidism 1a|Pseudohypoparathyroidism 1a, with testotoxicosis|Pseudohypoparathyroidism 1b|Pseudohypoparathyroidism 1c|Pseudopseudohypoparathyroidism|Reduced…	0.00012	ADCY1[1.11111111111]GNAS
ADCY2	GNAS	Plate-like osteoma cutis and medulloblastoma|Progressive osseous heteroplasia|Progressive osseous heteroplasia / pseudohypoparathyroidism 1a|Pseudohypoparathyroidism|Pseudohypoparathyroidism 1 with primary adrenal insufficiency|Pseudohypoparathyroidism 1a|Pseudohypoparathyroidism 1a, with testotoxicosis|Pseudohypoparathyroidism 1b|Pseudohypoparathyroidism 1c|Pseudopseudohypoparathyroidism|Reduced…	6e-05	ADCY2[1.11111111111]GNAS
ADCY3	ADCY9	Lower activity|Potential protein deficiency|Schizophrenia |Severe malaria, protection against	6e-05	ADCY3[1.11111111111]ADCY9
ADCY4	GNAS	Plate-like osteoma cutis and medulloblastoma|Progressive osseous heteroplasia|Progressive osseous heteroplasia / pseudohypoparathyroidism 1a|Pseudohypoparathyroidism|Pseudohypoparathyroidism 1 with primary adrenal insufficiency|Pseudohypoparathyroidism 1a|Pseudohypoparathyroidism 1a, with testotoxicosis|Pseudohypoparathyroidism 1b|Pseudohypoparathyroidism 1c|Pseudopseudohypoparathyroidism|Reduced…	6e-05	ADCY4[1.11111111111]GNAS
ADCY7	ADCY9	Lower activity|Potential protein deficiency|Schizophrenia |Severe malaria, protection against	6e-05	ADCY7[1.11111111111]ADCY9
ADCY8	GNAS	Plate-like osteoma cutis and medulloblastoma|Progressive osseous heteroplasia|Progressive osseous heteroplasia / pseudohypoparathyroidism 1a|Pseudohypoparathyroidism|Pseudohypoparathyroidism 1 with primary adrenal insufficiency|Pseudohypoparathyroidism 1a|Pseudohypoparathyroidism 1a, with testotoxicosis|Pseudohypoparathyroidism 1b|Pseudohypoparathyroidism 1c|Pseudopseudohypoparathyroidism|Reduced…	6e-05	ADCY8[1.11111111111]GNAS
ADCYAP1	LHCGR	Leydig cell hypoplasia II|Luteinizing hormone resistance|Luteinizing hormone serum levels, association with|Male precocious puberty|Polycystic ovary syndrome, increased risk|Premature ovarian failure |Primary amenorrhea|Pseudohermaphroditism|Pseudohermaphroditism, male, incomplete|Testicular cancer, reduced risk|XY sex reversal |Leydig cell hypoplasia I |Leydig cell hypoplasia & male pseudohermap…	0.00012	ADCYAP1[1.11111111111]LHCGR
ADCYAP1R1	LHCGR	Leydig cell hypoplasia II|Luteinizing hormone resistance|Luteinizing hormone serum levels, association with|Male precocious puberty|Polycystic ovary syndrome, increased risk|Premature ovarian failure |Primary amenorrhea|Pseudohermaphroditism|Pseudohermaphroditism, male, incomplete|Testicular cancer, reduced risk|XY sex reversal |Leydig cell hypoplasia I |Leydig cell hypoplasia & male pseudohermap…	0.00012	ADCYAP1R1[1.11111111111]LHCGR
ADD1	CASP3	Lung cancer, lower risk, association with |Kawasaki disease, association with|Esophageal squamous cell carcinoma, increased risk|Breast cancer, increased risk |Aneurysm formation in Kawasaki disease, association with	6e-05	ADD1[1.11111111111]CASP3
ADD2	KIAA1033	Intellectual disability, nonsyndromic	0.00084	ADD2[1.38888888889]CAPZB[1.11111111111]KIAA1033
ADD3	INS	Adiposity levels, association with.|Diabetes, type 2, association with|Diabetes, type 2, association with.|Diabetes, type I, association with|Hyperproinsulinaemia|Increased transcription, association with|Obesity|Obesity, association with|Prostate cancer, reduced risk, association with|Diabetes, type 2 |Diabetes, type 1B.|Diabetes, type 1B|Autoimmune diabetes, increased risk, association with|Dia…	6e-05	ADD3[1.25]INS
ADGB	CHMP4B	Cataracts	6e-05	ADGB[3.89105058366]CHMP4B
ADH1A	SMAD7	Colorectal cancer, increased risk, association with|Phenotype modifier |Reduced survival time in CRC patients, association with|Schizophrenia	6e-05	ADH1A[1.25]SMAD7
ADH1B	ADH5	Takotsubo (stress) cardiomyopathy|Reduced transcription	0.0006	ADH1B[1.49925037481]ADHFE1[1.49925037481]ADH5
ADH4	SMAD4	Juvenile polyposis syndrome with thoracic aortic disease|Juvenile polyposis syndrome/Ménétrier's disease.|Laryngotracheal stenosis, arthropathy, prognathism & short stature|Myhre syndrome|Pulmonary arterial hypertension|Juvenile polyposis syndrome|Juvenile polyposis coli|Juvenile polyposis and haemorrhagic telangiectasia|Haemorrhagic telangiectasia|Gastrointestinal polyposis|Cancer |Breast cancer	0.00072	ADH4[1.7667844523]UBC[1.11111111111]SMAD4
ADH6	ADH5	Takotsubo (stress) cardiomyopathy|Reduced transcription	0.0006	ADH6[1.49925037481]ADHFE1[1.49925037481]ADH5
ADH7	ADH5	Takotsubo (stress) cardiomyopathy|Reduced transcription	0.00066	ADH7[1.49925037481]ADHFE1[1.49925037481]ADH5
ADHFE1	ADH5	Takotsubo (stress) cardiomyopathy|Reduced transcription	0.00018	ADHFE1[1.49925037481]ADH5
ADI1	MMP14	Winchester disease|Mayer-Rokitansky-Küster-Hauser syndrome |Focal segmental glomerulosclerosis, reduced risk, association with	6e-05	ADI1[1.25]MMP14
ADIPOR1	ATF3	Hypospadias	0.00012	ADIPOR1[1.25]ATF3
ADIPOR2	INS	Adiposity levels, association with.|Diabetes, type 2, association with|Diabetes, type 2, association with.|Diabetes, type I, association with|Hyperproinsulinaemia|Increased transcription, association with|Obesity|Obesity, association with|Prostate cancer, reduced risk, association with|Diabetes, type 2 |Diabetes, type 1B.|Diabetes, type 1B|Autoimmune diabetes, increased risk, association with|Dia…	0.00012	ADIPOR2[1.25]INS
ADIRF	SMAD4	Juvenile polyposis syndrome with thoracic aortic disease|Juvenile polyposis syndrome/Ménétrier's disease.|Laryngotracheal stenosis, arthropathy, prognathism & short stature|Myhre syndrome|Pulmonary arterial hypertension|Juvenile polyposis syndrome|Juvenile polyposis coli|Juvenile polyposis and haemorrhagic telangiectasia|Haemorrhagic telangiectasia|Gastrointestinal polyposis|Cancer |Breast cancer	0.0003	ADIRF[3.37837837838]UBC[1.11111111111]SMAD4
ADM	LHCGR	Leydig cell hypoplasia II|Luteinizing hormone resistance|Luteinizing hormone serum levels, association with|Male precocious puberty|Polycystic ovary syndrome, increased risk|Premature ovarian failure |Primary amenorrhea|Pseudohermaphroditism|Pseudohermaphroditism, male, incomplete|Testicular cancer, reduced risk|XY sex reversal |Leydig cell hypoplasia I |Leydig cell hypoplasia & male pseudohermap…	0.00012	ADM[1.11111111111]LHCGR
ADM2	LHCGR	Leydig cell hypoplasia II|Luteinizing hormone resistance|Luteinizing hormone serum levels, association with|Male precocious puberty|Polycystic ovary syndrome, increased risk|Premature ovarian failure |Primary amenorrhea|Pseudohermaphroditism|Pseudohermaphroditism, male, incomplete|Testicular cancer, reduced risk|XY sex reversal |Leydig cell hypoplasia I |Leydig cell hypoplasia & male pseudohermap…	0.00012	ADM2[1.11111111111]LHCGR
ADNP2	PRKAG3	Altered glycogen and triglyceride levels in muscle	0.00084	ADNP2[3.11526479751]ELAVL1[1.25]PRKAG3
ADO	SMAD4	Juvenile polyposis syndrome with thoracic aortic disease|Juvenile polyposis syndrome/Ménétrier's disease.|Laryngotracheal stenosis, arthropathy, prognathism & short stature|Myhre syndrome|Pulmonary arterial hypertension|Juvenile polyposis syndrome|Juvenile polyposis coli|Juvenile polyposis and haemorrhagic telangiectasia|Haemorrhagic telangiectasia|Gastrointestinal polyposis|Cancer |Breast cancer	0.0003	ADO[3.37837837838]UBC[1.11111111111]SMAD4
ADORA1	APP	Dementia and cerebral microvasculopathy.|Dementia, early-onset |Microcephaly, intellectual disability, hypoplasia of corpus callosum, and cerebral atrophy|Myoclonic epilepsy |Parkinson disease |Potential protein deficiency|Reduced expression|Schizophrenia|Dementia|Cerebral haemorrhage|Alzheimer disease|Alzheimer disease with cerebral amyloid angiopathy|Alzheimer disease, association with|Alzheime…	0.00018	ADORA1[1.11111111111]APP
ADORA2A	LHCGR	Leydig cell hypoplasia II|Luteinizing hormone resistance|Luteinizing hormone serum levels, association with|Male precocious puberty|Polycystic ovary syndrome, increased risk|Premature ovarian failure |Primary amenorrhea|Pseudohermaphroditism|Pseudohermaphroditism, male, incomplete|Testicular cancer, reduced risk|XY sex reversal |Leydig cell hypoplasia I |Leydig cell hypoplasia & male pseudohermap…	0.00012	ADORA2A[1.11111111111]LHCGR
ADORA2B	LHCGR	Leydig cell hypoplasia II|Luteinizing hormone resistance|Luteinizing hormone serum levels, association with|Male precocious puberty|Polycystic ovary syndrome, increased risk|Premature ovarian failure |Primary amenorrhea|Pseudohermaphroditism|Pseudohermaphroditism, male, incomplete|Testicular cancer, reduced risk|XY sex reversal |Leydig cell hypoplasia I |Leydig cell hypoplasia & male pseudohermap…	0.00012	ADORA2B[1.11111111111]LHCGR
ADORA3	APP	Dementia and cerebral microvasculopathy.|Dementia, early-onset |Microcephaly, intellectual disability, hypoplasia of corpus callosum, and cerebral atrophy|Myoclonic epilepsy |Parkinson disease |Potential protein deficiency|Reduced expression|Schizophrenia|Dementia|Cerebral haemorrhage|Alzheimer disease|Alzheimer disease with cerebral amyloid angiopathy|Alzheimer disease, association with|Alzheime…	0.00018	ADORA3[1.11111111111]APP
ADPGK	SMAD4	Juvenile polyposis syndrome with thoracic aortic disease|Juvenile polyposis syndrome/Ménétrier's disease.|Laryngotracheal stenosis, arthropathy, prognathism & short stature|Myhre syndrome|Pulmonary arterial hypertension|Juvenile polyposis syndrome|Juvenile polyposis coli|Juvenile polyposis and haemorrhagic telangiectasia|Haemorrhagic telangiectasia|Gastrointestinal polyposis|Cancer |Breast cancer	0.00036	ADPGK[3.37837837838]UBC[1.11111111111]SMAD4
ADPRH	YY1	Mental retardation	0.00018	ADPRH[2.40963855422]TFCP2[1.11111111111]YY1
ADPRHL2	SMAD4	Juvenile polyposis syndrome with thoracic aortic disease|Juvenile polyposis syndrome/Ménétrier's disease.|Laryngotracheal stenosis, arthropathy, prognathism & short stature|Myhre syndrome|Pulmonary arterial hypertension|Juvenile polyposis syndrome|Juvenile polyposis coli|Juvenile polyposis and haemorrhagic telangiectasia|Haemorrhagic telangiectasia|Gastrointestinal polyposis|Cancer |Breast cancer	0.0003	ADPRHL2[3.37837837838]UBC[1.11111111111]SMAD4
ADPRM	SMAD4	Juvenile polyposis syndrome with thoracic aortic disease|Juvenile polyposis syndrome/Ménétrier's disease.|Laryngotracheal stenosis, arthropathy, prognathism & short stature|Myhre syndrome|Pulmonary arterial hypertension|Juvenile polyposis syndrome|Juvenile polyposis coli|Juvenile polyposis and haemorrhagic telangiectasia|Haemorrhagic telangiectasia|Gastrointestinal polyposis|Cancer |Breast cancer	0.00084	ADPRM[3.37837837838]UBC[1.11111111111]SMAD4
ADRA1A	TRHR	Schizophrenia|Isolated central hypothyroidism|Essential hypertension, association with	6e-05	ADRA1A[1.11111111111]TRHR
ADRA1B	TRHR	Schizophrenia|Isolated central hypothyroidism|Essential hypertension, association with	6e-05	ADRA1B[1.11111111111]TRHR
ADRA1D	TRHR	Schizophrenia|Isolated central hypothyroidism|Essential hypertension, association with	6e-05	ADRA1D[1.11111111111]TRHR
ADRA2A	APP	Dementia and cerebral microvasculopathy.|Dementia, early-onset |Microcephaly, intellectual disability, hypoplasia of corpus callosum, and cerebral atrophy|Myoclonic epilepsy |Parkinson disease |Potential protein deficiency|Reduced expression|Schizophrenia|Dementia|Cerebral haemorrhage|Alzheimer disease|Alzheimer disease with cerebral amyloid angiopathy|Alzheimer disease, association with|Alzheime…	0.00018	ADRA2A[1.11111111111]APP
ADRA2B	APP	Dementia and cerebral microvasculopathy.|Dementia, early-onset |Microcephaly, intellectual disability, hypoplasia of corpus callosum, and cerebral atrophy|Myoclonic epilepsy |Parkinson disease |Potential protein deficiency|Reduced expression|Schizophrenia|Dementia|Cerebral haemorrhage|Alzheimer disease|Alzheimer disease with cerebral amyloid angiopathy|Alzheimer disease, association with|Alzheime…	0.00018	ADRA2B[1.11111111111]APP
ADRA2C	APP	Dementia and cerebral microvasculopathy.|Dementia, early-onset |Microcephaly, intellectual disability, hypoplasia of corpus callosum, and cerebral atrophy|Myoclonic epilepsy |Parkinson disease |Potential protein deficiency|Reduced expression|Schizophrenia|Dementia|Cerebral haemorrhage|Alzheimer disease|Alzheimer disease with cerebral amyloid angiopathy|Alzheimer disease, association with|Alzheime…	0.00018	ADRA2C[1.11111111111]APP
ADRB1	LHCGR	Leydig cell hypoplasia II|Luteinizing hormone resistance|Luteinizing hormone serum levels, association with|Male precocious puberty|Polycystic ovary syndrome, increased risk|Premature ovarian failure |Primary amenorrhea|Pseudohermaphroditism|Pseudohermaphroditism, male, incomplete|Testicular cancer, reduced risk|XY sex reversal |Leydig cell hypoplasia I |Leydig cell hypoplasia & male pseudohermap…	0.00012	ADRB1[1.11111111111]LHCGR
ADRB3	LHCGR	Leydig cell hypoplasia II|Luteinizing hormone resistance|Luteinizing hormone serum levels, association with|Male precocious puberty|Polycystic ovary syndrome, increased risk|Premature ovarian failure |Primary amenorrhea|Pseudohermaphroditism|Pseudohermaphroditism, male, incomplete|Testicular cancer, reduced risk|XY sex reversal |Leydig cell hypoplasia I |Leydig cell hypoplasia & male pseudohermap…	0.00012	ADRB3[1.11111111111]LHCGR
ADRBK1	GNAQ	Sturge-Weber syndrome|Potential protein deficiency|Increased promoter activity, association with|Developmental delay |Decreased transcription|Decreased insulin resistance and BMI in PCOS, association with|Cardiac hypertrophy	0.0003	ADRBK1[1.11111111111]GNAQ
ADRBK2	TBXA2R	Thromboxane A2 receptor deficiency|Schizophrenia|Reduced receptor expression|Reduced blood pressure, association with|Lung function in asthma patients|Elevated IgE level in atopic dermatitis patients, association|Bronchial asthma, association with|Bleeding-associated platelet dysfunction|Bleeding diathesis|Acute urticaria, aspirin-intolerant, association	6e-05	ADRBK2[1.11111111111]TBXA2R
ADRM1	BAP1	Renal cell carcinoma/cutaneous melanoma/uveal melanoma/mesothelioma|Renal cell carcinoma/mesothelioma/uveal melanoma|Renal cell carcinoma/uveal melanoma|Uveal melanoma|Uveal melanoma, cutaneous melanoma & malignant mesothelioma|Uveal melanoma, lung carcinoma, and meningioma|Uveal melanoma, peritoneal mesothelioma with primary biliary tract adenocarcinoma|Uveal/cutaneous melanoma|Renal cell carcin…	0.00221	ADRM1[1.37741046832]BAP1
ADSS	NKX2-5	Dilated cardiomyopathy & arrhythmias|Heterotaxy, vertebral defects, midline brain malformations, short stature & failure to thrive|Hypoplastic left heart syndrome|Isolated congenital asplenia|Tetralogy of Fallot|Thyroid dysgenesis|Ventricular arrhythmia & sudden cardiac death|Ventricular septal defect|Ventricular septal defect, association with|Wenckebach periodicity|Congenital heart disease.|Con…	6e-05	ADSS[1.11111111111]NKX2-5
ADSSL1	USP9X	Dandy-Walker malformation with congenital anomalies|Epileptic encephalopathy |Intellectual disability |Mental retardation	0.00048	ADSSL1[1.72711571675]PFAS[1.69204737733]USP9X
ADTRP	TAB2	Congenital heart defects |Congenital heart defect, underdeveloped cerebellar vermis, abnormal cutaneous elasticity & joint laxity|Congenital heart defect	0.00012	ADTRP[4.87804878049]S100B[1.11111111111]TAB2
AEBP1	PTEN	Increased expression|Hypoglycaemia, macrocephaly, developmental delay, short stature and coagulopathy |Hyperplastic polyps and tubular adenomas|Hemimegalencephalopathy|Hamartoma-tumour syndrome|Hamartoma tumour syndrome.|Hamartoma tumour syndrome with systemic lupus erythematosus|Hamartoma tumour syndrome|Gorham-Stout phenomenon|Glioma and meningioma|Gastrointestinal polyposis|Gastric cancer risk…	6e-05	AEBP1[1.25]PTEN
AEBP2	ASXL1	Bohring-Opitz syndrome|Facial dysmorphism with ridging of the metopic suture, developmental delay & short hands|Schizophrenia|Systemic mastocytosis with associated non-mast cell lineage disease	0.00066	AEBP2[1.11111111111]ASXL1
AEN	NOTCH1	Tetralogy of Fallot |Hypoplastic left heart syndrome|Congenital heart disease |Congenital heart defect|Calcified aortic valve with ascending aortic aneurysm|Bicuspid aortic valve|Aortic valve stenosis, tricuspid, calcific.|Aortic valve stenosis, tricuspid, calcific|Aortic valve disease|Aortic coarctation|Adams-Oliver syndrome	0.00114	AEN[1.45348837209]ZFP64[1.25]NOTCH1
AES	CTNNB1	Schizophrenia |Intellectual disability, syndromic |Intellectual disability|Developmental delay, neurodegeneration & hair/skin/facial anomalies|Colorectal adenoma|Autism|Adenomatous polyposis coli	0.00018	AES[1.11111111111]CTNNB1
AFAP1	PRKCG	Spinocerebellar ataxia 14, late-onset|Spinocerebellar ataxia 14|Retinitis pigmentosa|Potential protein deficiency|Expansion of the phenotypic spectrum of SCA14	0.00036	AFAP1[1.75746924429]PRKCG
AFAP1L1	SVIL	Autism	0.0003	AFAP1L1[1.11111111111]SVIL
AFAP1L2	TINF2	Schizophrenia|Pulmonary fibrosis.|Low white blood cells|Hoyeraal-Hreidarsson / Revesz syndrome|Dyskeratosis congenita / Hoyeraal-Hreidarsson syndrome|Dyskeratosis congenita / aplastic anaemia|Dyskeratosis congenita|Bone marrow failure |Ataxia pancytopenia syndrome|Aplastic anaemia	0.0003	AFAP1L2[3.20512820513]TINF2
AFF1	PROM1	Retinal dystrophy |Retinitis pigmentosa|Retinitis pigmentosa, autosomal recessive|Retinitis pigmentosa.|Stargardt macular dystrophy|Retinal degeneration|Macular degeneration|Leber congenital amaurosis|Cone/cone-rod dystrophy|Cone-rod dystrophy.|Cone-rod dystrophy |Cone dystrophy|Bull's eye maculopathy	0.00024	AFF1[1.25]PROM1
AFF2	APC	Increased bone mineral density|Hepatoblastoma.|Hepatoblastoma|Gardner syndrome.|Facial palsy|Extra nuchal-type fibroma, association with|Desmoid tumours|Juvenile polyposis coli|Leukaemia risk|Medulloblastoma |Multiple adenomas|Neoplasia, multifocal hepatic.|Pilomatrixoma|Potential protein deficiency|Thyroid cancer|Turcot syndrome.|Desmoid tumour|Colorectal cancer?|Colorectal cancer, severe phenot…	0.0003	AFF2[6.45161290323]SIAH1[1.11111111111]APC
AFF3	MED12	Potential protein deficiency|Ohdo syndrome|Mental retardation, X-linked|Lujan syndrome|Intellectual disability, nonsyndromic, X-linked|Intellectual disability, nonsyndromic|Intellectual disability |Hirschprung disease, blepharophimosis & short humeri|FG syndrome 1	0.0003	AFF3[1.33333333333]CDK9[1.0]MED12
AFF4	GHSR	Short stature|Short normal stature|Reduced weight loss during fasting, association with|Obesity|Growth hormone deficiency, isolated|Growth hormone deficiency|Decreased receptor expression|Constitutional delay of growth and puberty|Breast cancer	6e-05	AFF4[1.25]GHSR
AFM	CDKN1B	Parathyroid adenoma |Pituitary adenoma|Pituitary adenoma & pancreatic neoplasm|Pituitary and parathyroid tumours|Premature ovarian failure |Prostate cancer, increased risk, association with|Prostate cancer, reduced risk, association with|Systemic lupus erythematosus, in Asians, association with.|Thyroid cancer, association with|Overgrowth and neurodevelopmental delay|Myocardial infarction, increa…	0.00012	AFM[4.71698113208]RNF123[1.73611111111]CDKN1B
AFMID	MSH4	Nervous system tumours|Lung cancer, susceptibility to, association with|Genome-wide recombination rate, association with	0.00048	AFMID[1.81818181818]VBP1[1.25]MSH4
AFTPH	VMA21	X-linked myopathy with excessive autophagy	0.0006	AFTPH[1.11111111111]VMA21
AGAP1	AHCY	S-adenosylhomocysteine hydrolase deficiency|Reduced transcription|Reduced activity|Hypermethioninaemia with S-adenosylhomocysteine hydrolase deficiency|Altered DNA binding	0.00024	AGAP1[4.46428571429]AHCY
AGAP10	WDR36	Glaucoma |Glaucoma, high tension |Glaucoma, primary open angle|Glaucoma, primary open angle, association with	0.00042	AGAP10[1.37741046832]WDR36
AGAP2	EPB41L1	Schizophrenia|Intellectual disability, nonsyndromic|Autism spectrum disorder	0.00012	AGAP2[1.11111111111]EPB41L1
AGAP3	AHCY	S-adenosylhomocysteine hydrolase deficiency|Reduced transcription|Reduced activity|Hypermethioninaemia with S-adenosylhomocysteine hydrolase deficiency|Altered DNA binding	0.00018	AGAP3[4.46428571429]AHCY
AGAP4	AHCY	S-adenosylhomocysteine hydrolase deficiency|Reduced transcription|Reduced activity|Hypermethioninaemia with S-adenosylhomocysteine hydrolase deficiency|Altered DNA binding	0.00018	AGAP4[4.46428571429]AHCY
AGAP5	AHCY	S-adenosylhomocysteine hydrolase deficiency|Reduced transcription|Reduced activity|Hypermethioninaemia with S-adenosylhomocysteine hydrolase deficiency|Altered DNA binding	0.00018	AGAP5[4.46428571429]AHCY
AGAP6	AHCY	S-adenosylhomocysteine hydrolase deficiency|Reduced transcription|Reduced activity|Hypermethioninaemia with S-adenosylhomocysteine hydrolase deficiency|Altered DNA binding	0.00018	AGAP6[4.46428571429]AHCY
AGAP7	AHCY	S-adenosylhomocysteine hydrolase deficiency|Reduced transcription|Reduced activity|Hypermethioninaemia with S-adenosylhomocysteine hydrolase deficiency|Altered DNA binding	0.00018	AGAP7[4.46428571429]AHCY
AGAP8	AHCY	S-adenosylhomocysteine hydrolase deficiency|Reduced transcription|Reduced activity|Hypermethioninaemia with S-adenosylhomocysteine hydrolase deficiency|Altered DNA binding	0.00018	AGAP8[4.46428571429]AHCY
AGAP9	AHCY	S-adenosylhomocysteine hydrolase deficiency|Reduced transcription|Reduced activity|Hypermethioninaemia with S-adenosylhomocysteine hydrolase deficiency|Altered DNA binding	0.00018	AGAP9[4.46428571429]AHCY
AGBL2	TP63	EECUT plus syndrome|Limb-mammary syndrome|Lung adenocarcinoma, susceptibility to, association with|Rapp-Hodgkin syndrome|Rapp-Hodgkin/AEC/ADULT syndrome|Split hand-split foot malformation with amelogenesis imperfecta|Split-hand/split-foot and anorectal malformations.|Split-hand/split-foot malformation|EEC syndrome without clefting|EEC syndrome with linear and whorled naevoid hypermelanosis|EEC sy…	6e-05	AGBL2[3.37837837838]TP63
AGBL3	RPS10	Diamond-Blackfan anaemia	0.00102	AGBL3[3.32225913621]ETF1[1.11111111111]RPS10
AGER	ITGAM	Systemic sclerosis, association with.|Systemic sclerosis, association with|Systemic lupus erythematosus, association with|Systemic lupus erythematosus |Renal disease, discoid rash and SLE, association with|Increased risk of arthritis in SLE patients|Discoid lupus erythematosus, association with	6e-05	AGER[1.11111111111]ITGAM
AGFG1	VAMP7	Male genitourinary defects|Bipolar affective disorder, association with	6e-05	AGFG1[1.25]VAMP7
AGFG2	EFNB1	Craniofrontonasal syndrome|Craniosynostosis |Diaphragmatic hernia, congenital |Hypertelorism	0.00018	AGFG2[3.35570469799]ITSN1[1.11111111111]EFNB1
AGMAT	LARS	Infantile hepatopathy	6e-05	AGMAT[3.10559006211]LARS
AGMO	CYP7B1	Spastic paraplegia 5a|Spastic paraplegia 5 with sensory ataxia|Spastic paraplegia 5|Spastic paraplegia|Oxysterol 7α-hydroxylase deficiency|Increased transcriptional activity|HIV 1 infection, reduced risk, association with|Cholestasis, severe|Spastic paraplegia 5a.	0.00024	AGMO[1.73913043478]CYP7B1
AGO2	PRKRA	Intellectual disability, nonsyndromic|Dystonia-parkinsonism, early-onset|Dystonia-parkinsonism|Dystonia |Blepharospasm, oromandibular dystonia, dystonic head tremour, akinesia & postural instability	6e-05	AGO2[1.11111111111]PRKRA
AGO3	PRKRA	Intellectual disability, nonsyndromic|Dystonia-parkinsonism, early-onset|Dystonia-parkinsonism|Dystonia |Blepharospasm, oromandibular dystonia, dystonic head tremour, akinesia & postural instability	6e-05	AGO3[1.11111111111]PRKRA
AGO4	PRKRA	Intellectual disability, nonsyndromic|Dystonia-parkinsonism, early-onset|Dystonia-parkinsonism|Dystonia |Blepharospasm, oromandibular dystonia, dystonic head tremour, akinesia & postural instability	6e-05	AGO4[1.11111111111]PRKRA
AGPAT1	ARFGEF2	West syndrome, microcephaly, periventricular heterotopia, small corpus callosum & psychomotor retardation|Periventricular nodular heterotopia with dystonia|Periventricular heterotopia with microcephaly|Movement disorder, developmental delay, microcephaly and cardiomyopathy|Landau-Kleffner syndrome|Global developmental delay, epilepsy and hydrocephalus|Diaphragmatic hernia, congenital |Choreadysto…	0.00155	AGPAT1[3.95256916996]ARFGEF2
AGPAT3	SEC63	Polycystic liver disease	6e-05	AGPAT3[2.46305418719]SEC63
AGPAT4	SEC63	Polycystic liver disease	6e-05	AGPAT4[2.46305418719]SEC63
AGPAT5	SEC63	Polycystic liver disease	6e-05	AGPAT5[2.46305418719]SEC63
AGPAT6	INS	Adiposity levels, association with.|Diabetes, type 2, association with|Diabetes, type 2, association with.|Diabetes, type I, association with|Hyperproinsulinaemia|Increased transcription, association with|Obesity|Obesity, association with|Prostate cancer, reduced risk, association with|Diabetes, type 2 |Diabetes, type 1B.|Diabetes, type 1B|Autoimmune diabetes, increased risk, association with|Dia…	6e-05	AGPAT6[1.25]INS
AGPAT9	PPARG	Obesity|Maternal obesity, association with|Lipodystrophy, familial partial 3|Lipodystrophy, congenital generalized|Lipodystrophy, congenital generalised|Insulin sensitivity, association with|Insulin sensitivity in normoglycaemia and type 2 diabetes, association|Insulin resistance, diabetes and hypertension|Obesity, association with|Obstructive sleep apnea, association with|Ulcerative colitis, ass…	6e-05	AGPAT9[1.25]PPARG
AGR2	DAG1	Walker-Warburg syndrome|Tetralogy of Fallot|Myopathy, facial hypotonia & white-matter anomalies|Muscular dystrophy, limb girdle |Muscle-eye-brain disease-like phenotype|HyperCKemia & muscular dystrophy|Bronchopulmonary dysplasia in premature newborns, association|Autism	0.00036	AGR2[1.77304964539]DAG1
AGR3	DAG1	Walker-Warburg syndrome|Tetralogy of Fallot|Myopathy, facial hypotonia & white-matter anomalies|Muscular dystrophy, limb girdle |Muscle-eye-brain disease-like phenotype|HyperCKemia & muscular dystrophy|Bronchopulmonary dysplasia in premature newborns, association|Autism	0.00018	AGR3[1.77304964539]DAG1
AGRP	POMC	Substance dependence|Potential protein deficiency|POMC deficiency and diabetes mellitus, type 1.|Obesity, early-onset, association with|Obesity, association with|Obesity, adrenal insufficiency and red hair|Obesity, adrenal insufficiency and absence of red hair phenotype|Obesity & diabetes type 2, early-onset|Obesity|Adrenal insufficiency & early-onset obesity|Anorexia nervosa |Body mass index, as…	6e-05	AGRP[1.11111111111]POMC
AGTPBP1	PNKP	Microcephaly, seizures & developmental delay|Microcephaly, early-onset seizures, developmental delay & hearing loss|Global developmental delay, primary microcephaly and cerebellar atrophy|Epileptic encephalopathy |Autism spectrum disorder|Ataxia with oculomotor apraxia, type 4|Progressive cerebellar atrophy and polyneuropathy.	6e-05	AGTPBP1[2.06611570248]PNKP
AGTRAP	AGTR1	Hypertrophic cardiomyopathy, association with|Increased left ventricular mass, association with|Myocardial infarction, acute, association with|Potential protein deficiency|Preeclampsia, association with|Primary ovarian insufficiency, association with.|Reduced function|Renal tubular dysgenesis|Right coronary artery in STEM1, association with|Severe chronic periodontitis, association with|Hypertens…	0.00024	AGTRAP[1.73611111111]AGTR1
AHCTF1	BUB1B	Colorectal cancer |Gastrointestinal cancer, susceptibility to|Leukemia, risk, association with|Mosaic variegated aneuploidy|Premature chromatid separation syndrome	0.00131	AHCTF1[1.11111111111]BUB1B
AHCYL1	ITPR3	Peripheral neuropathy |Systemic lupus erythematosus, association with	0.00012	AHCYL1[1.25]ITPR3
AHCYL2	PTS	6-pyruvoyl-tetrahydropterin synthase deficiency|Hyperphenylalaninaemia|Tetrahydrobiopterin deficiency	0.00125	AHCYL2[4.14937759336]PTS
AHDC1	ITSN2	Autism	0.00012	AHDC1[3.35570469799]ITSN2
AHNAK	CAPN3	Myopathy with lobulated muscle fibres|Muscular dystrophy, limb-girdle 2A|Muscular dystrophy, limb girdle 2B.|Muscular dystrophy, limb girdle 2A|Muscular dystrophy, limb girdle|Muscular dystrophy & myopathy|Muscular dystrophy & congenital myopathy|Muscular dystrophy |Limb-girdle muscular dystrophy type 2A|Late-onset axial myopathy and camptocormia.|Idiopathic eosinophilic myositis|HyperCKemia|Faci…	0.0003	AHNAK[1.25]CAPN3
AHNAK2	INS	Adiposity levels, association with.|Diabetes, type 2, association with|Diabetes, type 2, association with.|Diabetes, type I, association with|Hyperproinsulinaemia|Increased transcription, association with|Obesity|Obesity, association with|Prostate cancer, reduced risk, association with|Diabetes, type 2 |Diabetes, type 1B.|Diabetes, type 1B|Autoimmune diabetes, increased risk, association with|Dia…	0.00042	AHNAK2[1.88323917137]GABARAPL1[1.25]INS
AHR	AIP	Pituitary adenoma predisposition|Pituitary adenoma with neuronal choristoma|Pituitary adenoma, susceptibility to|Pituitary apoplexy|Pituitary tumours|Prolactinoma|Somatotropinoma|Somatotropinoma, pediatric|Pituitary adenoma|Parathyroid adenoma|Non-secreting adenoma|Acromegaly|Acromegaly & somatotroph adenoma|Acromegaly.|Cushing's disease ?|Gigantism|Gigantism & somatotroph tumour|Macroadenoma|Mac…	6e-05	AHR[1.11111111111]AIP
AHSA1	HSP90AA1	Potential protein deficiency|Reduced dimerization|Schizophrenia	0.00012	AHSA1[1.25]HSP90AA1
AHSA2	HSP90AA1	Potential protein deficiency|Reduced dimerization|Schizophrenia	0.00012	AHSA2[1.12485939258]HSP90AA1
AHSG	BMP4	Eye and limb malfomations|Frías syndrome|Hypospadias|Microform cleft|Nonsymdromic cleft lip with or without palate, protective effect|Ocular malformation|Orbicularis oris defect|Pituitary hormone deficiency |Renal hypodysplasia|SHORT syndrome|Tooth agenesis |Ureteropelvic junction obstruction |Cutaneous melanoma, susceptibility to, association with|Corneal opacity and feet polysyndactyly|Anophtha…	0.00012	AHSG[1.11111111111]BMP4
AIDA	WDR4	Autism	0.00036	AIDA[1.66389351082]FAM118A[1.87265917603]WDR4
AIF1	PIK3R1	SHORT syndrome|Potential protein deficiency|Insulin resistance|Increased BMI, association with|Immunodeficiency with lymphoproliferation|Hypogammaglobulinaemia & recurrent infections|Glucose disappearance and effectiveness, association with|Diabetes, type 2, association with|Colon cancer, increased risk, association with|B cell defects	6e-05	AIF1[1.25]PIK3R1
AIF1L	BAG3	Myofibrillar myopathy|Giant axonal neuropathy.|Cardiomyopathy, tako-tsubo, increased risk|Cardiomyopathy, peripartum/dilated|Cardiomyopathy, dilated, reduced risk|Cardiomyopathy, dilated, increased risk|Cardiomyopathy, dilated, early-onset|Cardiomyopathy, dilated	0.00012	AIF1L[3.24675324675]BAG3
AIFM2	TP53	Medulloblastoma.|Medulloblastoma |Lung cancer, increased risk, association with|Lung cancer, association with|Lung cancer|Lower age of cancer onset, association with|Meningioma|Metastasis, association with|Multiple cancers|Multiple diverse neoplasms|Multiple primary cutaneous melanomas in Li-Fraumeni syndrome|Muscular dystrophy, limb-girdle, modifier of|Myelodysplastic/myeloproliferative disease|…	6e-05	AIFM2[1.11111111111]TP53
AIFM3	CISD2	Wolfram syndrome 2	6e-05	AIFM3[1.50829562594]CISD2
AIG1	HOXA2	Microtia	0.00012	AIG1[1.73611111111]RCHY1[1.25]HOXA2
AIM1	CALM3	Cardiomyopathy, hypertrophic, modifier of, association with|Catecholaminergic polymorphic ventricular tachycardia|Long QT syndrome	0.0009	AIM1[1.73611111111]BIRC5[1.11111111111]CALM3
AIM1L	SMAD4	Juvenile polyposis syndrome with thoracic aortic disease|Juvenile polyposis syndrome/Ménétrier's disease.|Laryngotracheal stenosis, arthropathy, prognathism & short stature|Myhre syndrome|Pulmonary arterial hypertension|Juvenile polyposis syndrome|Juvenile polyposis coli|Juvenile polyposis and haemorrhagic telangiectasia|Haemorrhagic telangiectasia|Gastrointestinal polyposis|Cancer |Breast cancer	0.0003	AIM1L[3.37837837838]UBC[1.11111111111]SMAD4
AIM2	CASP1	Tetralogy of Fallot|Decreased enzyme activity|Altered p53 binding|Absent enzyme activity	0.00012	AIM2[1.11111111111]CASP1
AIMP2	KARS	Visual loss, progressive microcephaly, developmental delay, seizures, and abnormal subcortical white matter|Prion disease, modifier of|Peripheral neuropathy |Hearing impairment, nonsyndromic, autosomal recessive|Development delay, hypotonia & ophthalmoplegia|Charcot-Marie-Tooth disease	6e-05	AIMP2[1.11111111111]KARS
AJAP1	CTNNB1	Schizophrenia |Intellectual disability, syndromic |Intellectual disability|Developmental delay, neurodegeneration & hair/skin/facial anomalies|Colorectal adenoma|Autism|Adenomatous polyposis coli	0.00024	AJAP1[1.73611111111]CTNNB1
AJUBA	PRKACA	Reduced kinase activity|Hyperplasia, cortisol-producing|Cushing syndrome|Abrogated kinase activity	0.0003	AJUBA[1.11111111111]PRKACA
AK3	AK2	Reticular dysgenesia	0.00024	AK3[3.83141762452]AK2
AK4	PRKAG3	Altered glycogen and triglyceride levels in muscle	0.00102	AK4[3.11526479751]ELAVL1[1.25]PRKAG3
AK5	TAF2	Intellectual disability |Microcephaly, thin corpus callosum, ID syndrome	0.00096	AK5[1.35135135135]USP22[1.11111111111]TAF2
AK7	SMAD4	Juvenile polyposis syndrome with thoracic aortic disease|Juvenile polyposis syndrome/Ménétrier's disease.|Laryngotracheal stenosis, arthropathy, prognathism & short stature|Myhre syndrome|Pulmonary arterial hypertension|Juvenile polyposis syndrome|Juvenile polyposis coli|Juvenile polyposis and haemorrhagic telangiectasia|Haemorrhagic telangiectasia|Gastrointestinal polyposis|Cancer |Breast cancer	0.00048	AK7[3.37837837838]UBC[1.11111111111]SMAD4
AK8	MID1	Opitz G/BBB syndrome|Intellectual and developmental disabilities|Hypospadias & hypertelorism|Hypospadias|Cardiac malformations|Autism spectrum disorder|Penoscrotal hypospadias & hypertelorism	0.00078	AK8[2.00400801603]MID1IP1[1.25]MID1
AK9	SMAD4	Juvenile polyposis syndrome with thoracic aortic disease|Juvenile polyposis syndrome/Ménétrier's disease.|Laryngotracheal stenosis, arthropathy, prognathism & short stature|Myhre syndrome|Pulmonary arterial hypertension|Juvenile polyposis syndrome|Juvenile polyposis coli|Juvenile polyposis and haemorrhagic telangiectasia|Haemorrhagic telangiectasia|Gastrointestinal polyposis|Cancer |Breast cancer	0.00119	AK9[3.37837837838]UBC[1.11111111111]SMAD4
AKAP1	PRKACA	Reduced kinase activity|Hyperplasia, cortisol-producing|Cushing syndrome|Abrogated kinase activity	0.00024	AKAP1[1.11111111111]PRKACA
AKAP10	PRKACA	Reduced kinase activity|Hyperplasia, cortisol-producing|Cushing syndrome|Abrogated kinase activity	0.00024	AKAP10[1.11111111111]PRKACA
AKAP11	PRKAR1A	Pseudohypoparathyroidism type Ia-like|Primary pigmented nodular adrenocortical disease|Pituitary adenoma|Pancreatic neoplasms in Carney complex patients|Myxoma, intracardiac|Hyperandrogenism and subclinical Cushing syndrome.|Dubowitz syndrome|Cushing syndrome|Carney complex, type 1|Carney complex with pancreatic neoplasms|Carney complex|Acrodysostosis with hormone resistance|Acrodysostosis	0.0003	AKAP11[1.73611111111]PRKAR1A
AKAP12	MMP9	Myopia, association with|Metaphyseal anadysplasia|Lumbar-disc herniation, association with|Lower plasma MMP-9 concentrations in obese children|Leukemia, risk, association with|Intercranial aneurysm, association with|Non-atopic asthma, in children, association with|Not associated with coronary artery disease|Obesity, association with|Pelvis organ prolapse, association with|Plasma MMP-9 concentrati…	0.00012	AKAP12[1.25]MMP9
AKAP14	PRKACA	Reduced kinase activity|Hyperplasia, cortisol-producing|Cushing syndrome|Abrogated kinase activity	0.00036	AKAP14[1.73611111111]PRKAR2A[1.11111111111]PRKACA
AKAP17A	AAAS	Triple-A syndrome with type I Chiari malformation & spinal cord abnormalities|Triple-A syndrome|Triple A syndrome|Axonal neuropathy|Adrenal insufficiency	0.00048	AKAP17A[1.73611111111]SRSF1[1.11111111111]AAAS
AKAP2	PRKACA	Reduced kinase activity|Hyperplasia, cortisol-producing|Cushing syndrome|Abrogated kinase activity	0.00012	AKAP2[1.76991150442]PRKACA
AKAP3	AKT1	Schizophrenia, familial, association with|Schizophrenia|Cowden / Cowden-like syndrome |Altered transcriptional activity	0.00072	AKAP3[1.25]PDE4A[1.25]AKT1
AKAP4	PRKACA	Reduced kinase activity|Hyperplasia, cortisol-producing|Cushing syndrome|Abrogated kinase activity	0.00018	AKAP4[1.11111111111]PRKACA
AKAP5	PRKACA	Reduced kinase activity|Hyperplasia, cortisol-producing|Cushing syndrome|Abrogated kinase activity	0.00024	AKAP5[1.11111111111]PRKACA
AKAP6	HIF1A	Oral squamous cell carcinoma, association with|Predispostion to power sports|Prostate cancer|Reduced hypoxic stress at altitude, association|Renal carcinoma, association with|Schizophrenia |Urinary cancer, in Asians, and prostate cancer, association with.|Urinary cancer, in Caucasians, association with.|More severe septal hypertrophy and diastolic dysfunction, in hypertrophic cardiomyopathy, asso…	0.00018	AKAP6[1.25]HIF1A
AKAP7	CACNA1C	Long QT, non-syndromic ?|Long QT, non-syndromic.|Schizophrenia |Schizophrenia / bipolar disorder, assoc with |Schizophrenia, increased risk, association with|Sudden cardiac death |Sudden unexplained death |Timothy syndrome|Long QT, non-syndromic|Long QT syndrome.|Long QT syndrome with hypertrophic cardiomyopathy|Autism spectrum disorder|Brugada syndrome|Brugada syndrome (shorter-than-normal QT in…	6e-05	AKAP7[1.25]CACNA1C
AKAP8	NCAPD2	Autism	0.00042	AKAP8[1.11111111111]NCAPD2
AKAP8L	CDC6	Meier-Gorlin syndrome|Lung function of ex-smokers, association with|Hepatocellular carcinoma, reduced risk, association with|Colorectal cancer, increased risk, association with	0.00012	AKAP8L[1.73611111111]CDC6
AKIP1	TP53	Medulloblastoma.|Medulloblastoma |Lung cancer, increased risk, association with|Lung cancer, association with|Lung cancer|Lower age of cancer onset, association with|Meningioma|Metastasis, association with|Multiple cancers|Multiple diverse neoplasms|Multiple primary cutaneous melanomas in Li-Fraumeni syndrome|Muscular dystrophy, limb-girdle, modifier of|Myelodysplastic/myeloproliferative disease|…	6e-05	AKIP1[1.25]TP53
AKIRIN1	SMAD4	Juvenile polyposis syndrome with thoracic aortic disease|Juvenile polyposis syndrome/Ménétrier's disease.|Laryngotracheal stenosis, arthropathy, prognathism & short stature|Myhre syndrome|Pulmonary arterial hypertension|Juvenile polyposis syndrome|Juvenile polyposis coli|Juvenile polyposis and haemorrhagic telangiectasia|Haemorrhagic telangiectasia|Gastrointestinal polyposis|Cancer |Breast cancer	0.00024	AKIRIN1[1.25]MYOD1[1.11111111111]SMAD4
AKIRIN2	MPDZ	Retinitis pigmentosa |Leber congenital amaurosis |Landau-Kleffner syndrome|Hydrocephalus|Autism	6e-05	AKIRIN2[2.1645021645]MPDZ
AKNA	CD40	Hyper-IgM syndrome.|Kawasaki disease, association with|Lymphoma|Non-Hodgkin lymphoma, association with|Psoriasis susceptibility, association with|Rheumatoid arthritis, association with|Systemic lupus erythematosus, reduced risk, association|Hyper-IgM syndrome|Graves' disease, association with|Enhanced function|Acute coronary syndrome, association with|Acute coronary syndrome, increased risk|Ather…	6e-05	AKNA[1.25]CD40
AKR1A1	TP53	Medulloblastoma.|Medulloblastoma |Lung cancer, increased risk, association with|Lung cancer, association with|Lung cancer|Lower age of cancer onset, association with|Meningioma|Metastasis, association with|Multiple cancers|Multiple diverse neoplasms|Multiple primary cutaneous melanomas in Li-Fraumeni syndrome|Muscular dystrophy, limb-girdle, modifier of|Myelodysplastic/myeloproliferative disease|…	6e-05	AKR1A1[1.25]TP53
AKR1B10	CD79B	Immunodeficiency|Agammaglobulinaemia	0.00012	AKR1B10[1.25]CD79B
AKR1B15	GCLC	Schizophrenia|Renal disease in diabetes mellitus type 1, association with|Myocardial infarction, increased risk, association|Lung cancer, increased risk, association with|Gamma-glutamylcysteine synthetase deficiency|Decreased glutathione levels, association with|Decreased enzyme activity	6e-05	AKR1B15[3.367003367]GCLC
AKR1C1	GCLC	Schizophrenia|Renal disease in diabetes mellitus type 1, association with|Myocardial infarction, increased risk, association|Lung cancer, increased risk, association with|Gamma-glutamylcysteine synthetase deficiency|Decreased glutathione levels, association with|Decreased enzyme activity	6e-05	AKR1C1[3.367003367]GCLC
AKR1C3	IL6	Graft-versus-host disease, association with|Longevity, association with|Leprosy, association with|Juvenile arthritis, lower risk, association|Ischaemic stroke, in Han Chinese, association with|Irritable bowel syndrome, association with|Infective endocarditis, association with|Increased serum lipoprotein(a) concentrations, association|Impaired cognitive development, association with|Lower bone min…	6e-05	AKR1C3[1.25]IL6
AKR1CL1	GCLC	Schizophrenia|Renal disease in diabetes mellitus type 1, association with|Myocardial infarction, increased risk, association|Lung cancer, increased risk, association with|Gamma-glutamylcysteine synthetase deficiency|Decreased glutathione levels, association with|Decreased enzyme activity	6e-05	AKR1CL1[3.367003367]GCLC
AKR1E2	GCLC	Schizophrenia|Renal disease in diabetes mellitus type 1, association with|Myocardial infarction, increased risk, association|Lung cancer, increased risk, association with|Gamma-glutamylcysteine synthetase deficiency|Decreased glutathione levels, association with|Decreased enzyme activity	6e-05	AKR1E2[3.367003367]GCLC
AKR7A2	CREB1	Alzheimer disease, association with|Heart rate response to submaximal exercise, association with|Increased promoter activity|Major depressive disorder, association with|Multiple malformation syndrome	6e-05	AKR7A2[1.11111111111]CREB1
AKR7A3	BAG3	Myofibrillar myopathy|Giant axonal neuropathy.|Cardiomyopathy, tako-tsubo, increased risk|Cardiomyopathy, peripartum/dilated|Cardiomyopathy, dilated, reduced risk|Cardiomyopathy, dilated, increased risk|Cardiomyopathy, dilated, early-onset|Cardiomyopathy, dilated	0.00018	AKR7A3[3.24675324675]BAG3
AKT1S1	PML	Paget disease of bone, association with|Colon cancer |Breast cancer	0.0009	AKT1S1[1.11111111111]PML
AKT3	FLT1	Malaria resistance in utero, association with|Cardiomyopathy, dilated|Bicuspid aortic valve |Altered response to p53	0.00012	AKT3[1.11111111111]FLT1
AKTIP	AKT1	Schizophrenia, familial, association with|Schizophrenia|Cowden / Cowden-like syndrome |Altered transcriptional activity	0.0003	AKTIP[1.25]AKT1
ALAS1	INS	Adiposity levels, association with.|Diabetes, type 2, association with|Diabetes, type 2, association with.|Diabetes, type I, association with|Hyperproinsulinaemia|Increased transcription, association with|Obesity|Obesity, association with|Prostate cancer, reduced risk, association with|Diabetes, type 2 |Diabetes, type 1B.|Diabetes, type 1B|Autoimmune diabetes, increased risk, association with|Dia…	0.0003	ALAS1[1.11111111111]INS
ALDH1A1	BMP2	Wolff-Parkinson-White syndrome|Wolff-Parkinson-White & Alagille syndrome|Thymoma and autoimmune disease |Reduced fat and increased muscle mass, association with|Otosclerosis |Ossification of the posterior longitudinal ligament of the spine, predisposition to|Orofacial cleft palate|Heterotaxy |Decreased mRNA stability|Colorectal cancer, increased risk, association with|Cleft palate |Brachydactyly …	6e-05	ALDH1A1[1.25]BMP2
ALDH1A3	ZC3H14	Autism spectrum disorder |Intellectual disability, nonsyndromic, autosomal recessive	0.00096	ALDH1A3[4.20168067227]ZC3H14
ALDH1B1	TP53	Medulloblastoma.|Medulloblastoma |Lung cancer, increased risk, association with|Lung cancer, association with|Lung cancer|Lower age of cancer onset, association with|Meningioma|Metastasis, association with|Multiple cancers|Multiple diverse neoplasms|Multiple primary cutaneous melanomas in Li-Fraumeni syndrome|Muscular dystrophy, limb-girdle, modifier of|Myelodysplastic/myeloproliferative disease|…	6e-05	ALDH1B1[1.25]TP53
ALDH1L1	CDKN1A	Systemic lupus erythematosus, increased risk, association with|Squamous cell carcinoma of the head and neck, association with|Retinoblastoma, increased risk|Parkinson disease with dementia, association with|Parathyroid adenoma |Oesophageal cancer, association with|Multiple endocrine neoplasia 1|Lung cancer, association with|Cervical squamous cell carinoma, association with|Acute myeloid leukaemia…	6e-05	ALDH1L1[1.25]CDKN1A
ALDH1L2	ZC3H14	Autism spectrum disorder |Intellectual disability, nonsyndromic, autosomal recessive	0.0009	ALDH1L2[4.20168067227]ZC3H14
ALDH2	SIRT3	Metabolic syndrome, association with|Longevity, association with|Li-Fraumeni syndrome with brain tumours	0.00012	ALDH2[1.25]SIRT3
ALDH3A1	WWOX	Reduced plasma HDL cholesterol, association with|Non-small-cell lung cancer |Neurometabolic & neurodevelopmental disorder|Microcephaly syndrome, early lethal|Lung cancer, increased risk, association with|Global developmental delay, dysmorphic facies and brain atrophy|Gastric cardia adenocarcinoma, increased risk|Epileptic encephalopathy, WWOX-related|Early epilepsy, intellectual disability and op…	0.00012	ALDH3A1[3.28947368421]WWOX
ALDH3B2	SMAD4	Juvenile polyposis syndrome with thoracic aortic disease|Juvenile polyposis syndrome/Ménétrier's disease.|Laryngotracheal stenosis, arthropathy, prognathism & short stature|Myhre syndrome|Pulmonary arterial hypertension|Juvenile polyposis syndrome|Juvenile polyposis coli|Juvenile polyposis and haemorrhagic telangiectasia|Haemorrhagic telangiectasia|Gastrointestinal polyposis|Cancer |Breast cancer	0.00114	ALDH3B2[3.13479623824]UBC[1.11111111111]SMAD4
ALDH8A1	ZC3H14	Autism spectrum disorder |Intellectual disability, nonsyndromic, autosomal recessive	0.0009	ALDH8A1[4.20168067227]ZC3H14
ALDH9A1	MAX	Colorectal cancer |Phaeochromocytoma|Phaeochromocytoma and paraganglioma|Phaeochromocytoma/paraganglioma	6e-05	ALDH9A1[1.11111111111]MAX
ALDOC	ALDOA	Aldolase A deficiency|Autism|Metabolic myopathy / haemolysis|Rhabdomyolysis, fever-induced	6e-05	ALDOC[1.6583747927]ALDOA
ALG10	KCNH2	Miscarriage and intrauterine foetal loss|Phenotype modification of Andersen-Tawil syndrome ?|Short QT syndrome|Sudden arrhythmic death syndrome|Sudden cardiac death |Sudden infant death syndrome|Sudden unexplained death |Syncope, increased risk|Takotsubo cardiomyopathy |Tetralogy of Fallot|Torsades de pointes following myocardial infarction, association with|Torsades de Pointes, drug-induced, ass…	6e-05	ALG10[1.25]KCNH2
ALG13	PITX1	Talipes equinovarus?|Lower limb malformations|Liebenberg syndrome|Features of 5q31 deletion syndrome|Clubfoot	0.00018	ALG13[2.34741784038]PITX1
ALG14	DPAGT1	Myasthenic syndrome, congenital.|Myasthenia & myopathy|Limb-girdle congenital myasthenic syndrome with tubular aggregates|Limb-girdle congenital myasthenic syndrome|Congenital disorder of glycosylation 1j|Congenital disorder of glycosylation 1 |Congenital disorder of glycosylation	0.00012	ALG14[1.36425648022]DPAGT1
ALG1L	GYG1	Glycogenin 1 deficiency	0.00012	ALG1L[3.0959752322]GYG1
ALG5	DDOST	Congenital disorder of glycosylation	0.00024	ALG5[3.7037037037]DDOST
ALG9	RPS10	Diamond-Blackfan anaemia	0.00114	ALG9[3.35570469799]FAU[1.04166666667]RPS10
ALKBH1	DNAJB6	Myopathy |Muscular dystrophy, limb-girdle 1D|Muscular dystrophy, limb girdle 1D|Frontotemporal dementia with muscular dystrophy, limb-girdle	6e-05	ALKBH1[1.73611111111]DNAJB6
ALKBH2	MSH6	Multiple adenomas|Muir-Torre syndrome.|Muir-Torre syndrome|MMR deficiency|Mismatch repair defect |Lynch syndrome-associated breast cancer.|Lynch syndrome |Increased risk of urothelial cancer in HNPCC patients|Impaired DNA repair |Multiple colorectal adenoma |Multiple gastro-intestinal malignancies|Neurofibromatosis, type 1|Turcot syndrome|T-cell acute lymphoblastic lymphoma|Prostate carcinoma|Pro…	0.00108	ALKBH2[1.25]PCNA[1.0764262648]MSH6
ALKBH3	VEGFA	Premature ovarian failure|Peripheral artery disease, association with.|Nasopharyngeal carcinoma risk, association with|More severe septal hypertrophy and diastolic dysfunction, in hypertrophic cardiomyopathy, association with.|Left ventricular outflow tract obstruction|Ischaemic complications, in giant cell arteritis, association with.|Proliferative diabetic retinopathy, association with|Prostate…	6e-05	ALKBH3[1.25]VEGFA
ALKBH4	ITCH	Syndromic multisystem autoimmune disease	0.00048	ALKBH4[1.5037593985]DTX2[1.57728706625]ITCH
ALKBH5	ERBB2	Tumour size, in breast cancer, association with|Thyroid cancer, association with|Schizophrenia|Renal cell carcinoma|Parkinson's disease|Lung cancer, increased risk in females, non-smokers and non-drinkers|Lung adenocarcinoma |Colorectal cancer susceptibility, association with|Breast cancer, increased risk, association with|Breast cancer, association with|Breast cancer |Advanced cervical cancer, a…	0.00066	ALKBH5[3.11526479751]ELAVL1[1.25]ERBB2
ALKBH8	AASS	Hyperlysinaemia	0.00042	ALKBH8[1.20481927711]AC013449.1[1.69779286927]AASS
ALLC	APP	Dementia and cerebral microvasculopathy.|Dementia, early-onset |Microcephaly, intellectual disability, hypoplasia of corpus callosum, and cerebral atrophy|Myoclonic epilepsy |Parkinson disease |Potential protein deficiency|Reduced expression|Schizophrenia|Dementia|Cerebral haemorrhage|Alzheimer disease|Alzheimer disease with cerebral amyloid angiopathy|Alzheimer disease, association with|Alzheime…	6e-05	ALLC[1.25]APP
ALMS1	PRKACA	Reduced kinase activity|Hyperplasia, cortisol-producing|Cushing syndrome|Abrogated kinase activity	0.00036	ALMS1[1.11111111111]PRKACA
ALOX12	ESR1	Osteoporosis|Oestrogen resistance|Lower femoral neck BMD, association with|Left ventricular hypertrophy, association with |Ischaemic stroke, association with.|Infertility, male, association with|Osteoporosis, association with|Plasma lipid levels, association with|Precocious puberty|Prostate cancer, association with|Reduced plasma B-type natriuretic peptide levels, association|Reduced spermatogene…	0.00012	ALOX12[1.25]ESR1
ALOX15B	CTF1	Cardiomyopathy, dilated|Ventricular hypertrophy in hypertension, protection against	6e-05	ALOX15B[1.11111111111]CTF1
ALOX5	CDKN1A	Systemic lupus erythematosus, increased risk, association with|Squamous cell carcinoma of the head and neck, association with|Retinoblastoma, increased risk|Parkinson disease with dementia, association with|Parathyroid adenoma |Oesophageal cancer, association with|Multiple endocrine neoplasia 1|Lung cancer, association with|Cervical squamous cell carinoma, association with|Acute myeloid leukaemia…	0.00018	ALOX5[1.25]CDKN1A
ALOX5AP	LTC4S	Venous thromboembolism and ischaemic stroke, association with|Chronic hyperplastic eosinophilic sinusitis, association with|Asthma, aspirin-intolerant, association with|Allergic diseases, association with	6e-05	ALOX5AP[1.11111111111]LTC4S
ALPI	HLA-DRB1	Sarcoidosis, susceptibility, association with|Rheumatoid arthritis, seronegative, association with|Narcolepsy|Multiple sclerosis, association with|HLA null allele|Graves disease, association with|Asparaginase sensitivity|Altered specificity	0.00054	ALPI[1.73611111111]IRF5[1.11111111111]HLA-DRB1
ALPK1	HSP90AA1	Potential protein deficiency|Reduced dimerization|Schizophrenia	6e-05	ALPK1[4.2735042735]HSP90AA1
ALPK2	SMAD4	Juvenile polyposis syndrome with thoracic aortic disease|Juvenile polyposis syndrome/Ménétrier's disease.|Laryngotracheal stenosis, arthropathy, prognathism & short stature|Myhre syndrome|Pulmonary arterial hypertension|Juvenile polyposis syndrome|Juvenile polyposis coli|Juvenile polyposis and haemorrhagic telangiectasia|Haemorrhagic telangiectasia|Gastrointestinal polyposis|Cancer |Breast cancer	0.0003	ALPK2[3.37837837838]UBC[1.11111111111]SMAD4
ALPK3	MYC	Altered transcription factor binding|Reduced expression|Prostate cancer, association with.|Increased enhancer activity|Colorectal cancer, increased risk, association with.|Colorectal cancer |Colorectal and prostate cancer, association with|Breast cancer, increased risk, association with	6e-05	ALPK3[6.66666666667]MYC
ALPP	VCP	Inclusion body myositis|Lower motor neuron disorder / axonal peripheral neuropathy|Myopathy and dementia.|Myopathy, rimmed vacuolar|Parkinson disease in IBMPFD|Scapuloperoneal muscular dystrophy & dropped head fibres|Spastic paraplegia|IBMPFD.|IBMPFD / Amyotrophic lateral sclerosis|IBMPFD|Hereditary spastic paraplegia|Facioscapulohumeral muscular dystrophy-like phenotype|Distal myopathy|Charcot-M…	0.00131	ALPP[1.85873605948]UBXN7[1.04821802935]VCP
ALPPL2	SMAD4	Juvenile polyposis syndrome with thoracic aortic disease|Juvenile polyposis syndrome/Ménétrier's disease.|Laryngotracheal stenosis, arthropathy, prognathism & short stature|Myhre syndrome|Pulmonary arterial hypertension|Juvenile polyposis syndrome|Juvenile polyposis coli|Juvenile polyposis and haemorrhagic telangiectasia|Haemorrhagic telangiectasia|Gastrointestinal polyposis|Cancer |Breast cancer	0.00119	ALPPL2[3.37837837838]UBC[1.11111111111]SMAD4
ALS2CL	MET	Autism spectrum disorder|Papillary renal carcinoma|Lymphoedema |Gastric cancer|Diffuse large B-cell lymphoma |DFNB97 hearing loss|Cortical thickness, association with|Colorectal cancer |Autism, association with	0.00024	ALS2CL[1.73611111111]RAB5A[1.11111111111]MET
ALS2CR11	CARD9	Phaeohyphomycosis and TH17 cell deficiencies|Inflammatory bowel disease, protection against, association with |Fungal infections, susceptibility to|Dermatophytosis|Deep dermatophytosis|Colorectal cancer |CARD9 deficiency|Ankylosing spondylitis, association with	0.00018	ALS2CR11[4.16666666667]CARD9
ALS2CR12	AKT1	Schizophrenia, familial, association with|Schizophrenia|Cowden / Cowden-like syndrome |Altered transcriptional activity	0.00054	ALS2CR12[3.59712230216]TCL1A[1.25]AKT1
ALYREF	SMAD4	Juvenile polyposis syndrome with thoracic aortic disease|Juvenile polyposis syndrome/Ménétrier's disease.|Laryngotracheal stenosis, arthropathy, prognathism & short stature|Myhre syndrome|Pulmonary arterial hypertension|Juvenile polyposis syndrome|Juvenile polyposis coli|Juvenile polyposis and haemorrhagic telangiectasia|Haemorrhagic telangiectasia|Gastrointestinal polyposis|Cancer |Breast cancer	0.00078	ALYREF[1.0764262648]SMAD4
AMBN	MSX2	Parietal foramina with cleidocranial dysplasia|Neural tube defect, increased risk, association with|Foramina parietalia permagna|Enlarged parietal foramina|Craniosynostosis, Boston-type|Craniosynostosis|Cleidocranial dysplasia|Cleft lip	6e-05	AMBN[1.25]MSX2
AMBP	CTSB	Tropical calcific pancreatitis, association with|Prostate cancer, association with|Asparaginase sensitivity	0.00012	AMBP[1.25]CTSB
AMBRA1	PIK3C3	Anti-Ro & anti-Sm antibodies, in lupus, in African-Americans, association|Bipolar disorder/schizophrenia association with|Intellectual disability	6e-05	AMBRA1[1.25]PIK3C3
AMD1	ERBB2	Tumour size, in breast cancer, association with|Thyroid cancer, association with|Schizophrenia|Renal cell carcinoma|Parkinson's disease|Lung cancer, increased risk in females, non-smokers and non-drinkers|Lung adenocarcinoma |Colorectal cancer susceptibility, association with|Breast cancer, increased risk, association with|Breast cancer, association with|Breast cancer |Advanced cervical cancer, a…	0.0006	AMD1[3.11526479751]ELAVL1[1.25]ERBB2
AMDHD1	SMAD4	Juvenile polyposis syndrome with thoracic aortic disease|Juvenile polyposis syndrome/Ménétrier's disease.|Laryngotracheal stenosis, arthropathy, prognathism & short stature|Myhre syndrome|Pulmonary arterial hypertension|Juvenile polyposis syndrome|Juvenile polyposis coli|Juvenile polyposis and haemorrhagic telangiectasia|Haemorrhagic telangiectasia|Gastrointestinal polyposis|Cancer |Breast cancer	0.0003	AMDHD1[3.37837837838]UBC[1.11111111111]SMAD4
AMDHD2	SMAD4	Juvenile polyposis syndrome with thoracic aortic disease|Juvenile polyposis syndrome/Ménétrier's disease.|Laryngotracheal stenosis, arthropathy, prognathism & short stature|Myhre syndrome|Pulmonary arterial hypertension|Juvenile polyposis syndrome|Juvenile polyposis coli|Juvenile polyposis and haemorrhagic telangiectasia|Haemorrhagic telangiectasia|Gastrointestinal polyposis|Cancer |Breast cancer	0.00054	AMDHD2[3.37837837838]UBC[1.11111111111]SMAD4
AMER2	AXIN2	Tooth agenesis and colorectal cancer|Selective tooth agenesis, association with|Oligodontia|Lung cancer, association with|Hirschsprung disease, association with|Ectodermal dysplasia & neoplastic syndrome|Colorectal cancer|Bicuspid aortic valve ?|Adenomatous polyposis coli	0.00012	AMER2[1.25]AXIN2
AMFR	VCP	Inclusion body myositis|Lower motor neuron disorder / axonal peripheral neuropathy|Myopathy and dementia.|Myopathy, rimmed vacuolar|Parkinson disease in IBMPFD|Scapuloperoneal muscular dystrophy & dropped head fibres|Spastic paraplegia|IBMPFD.|IBMPFD / Amyotrophic lateral sclerosis|IBMPFD|Hereditary spastic paraplegia|Facioscapulohumeral muscular dystrophy-like phenotype|Distal myopathy|Charcot-M…	6e-05	AMFR[1.16686114352]VCP
AMICA1	ITGA4	Autism spectrum disorder|Increased peripheral blood monocyte counts, association with	6e-05	AMICA1[1.11111111111]ITGA4
AMIGO1	ITGAM	Systemic sclerosis, association with.|Systemic sclerosis, association with|Systemic lupus erythematosus, association with|Systemic lupus erythematosus |Renal disease, discoid rash and SLE, association with|Increased risk of arthritis in SLE patients|Discoid lupus erythematosus, association with	0.0003	AMIGO1[1.25]HMGB1[1.11111111111]ITGAM
AMIGO2	SMAD4	Juvenile polyposis syndrome with thoracic aortic disease|Juvenile polyposis syndrome/Ménétrier's disease.|Laryngotracheal stenosis, arthropathy, prognathism & short stature|Myhre syndrome|Pulmonary arterial hypertension|Juvenile polyposis syndrome|Juvenile polyposis coli|Juvenile polyposis and haemorrhagic telangiectasia|Haemorrhagic telangiectasia|Gastrointestinal polyposis|Cancer |Breast cancer	0.00048	AMIGO2[3.37837837838]UBC[1.11111111111]SMAD4
AMIGO3	ITGAM	Systemic sclerosis, association with.|Systemic sclerosis, association with|Systemic lupus erythematosus, association with|Systemic lupus erythematosus |Renal disease, discoid rash and SLE, association with|Increased risk of arthritis in SLE patients|Discoid lupus erythematosus, association with	0.0003	AMIGO3[1.76366843034]AMIGO1[1.25]HMGB1[1.11111111111]ITGAM
AMMECR1	PRKAG3	Altered glycogen and triglyceride levels in muscle	0.00072	AMMECR1[3.11526479751]ELAVL1[1.25]PRKAG3
AMMECR1L	CD8A	CD8 deficiency	0.00102	AMMECR1L[2.10526315789]LNX1[1.73611111111]CD8A
AMOT	MPDZ	Retinitis pigmentosa |Leber congenital amaurosis |Landau-Kleffner syndrome|Hydrocephalus|Autism	0.00018	AMOT[1.25]MPDZ
AMOTL1	YAP1	Small-cell lung cancer survivial, association with|Optic fissure closure defect with intellectual disability|Optic fissure closure defect|Lung adenocarcinoma, association with|Infantile spasms|Breast cancer, increased risk	0.00018	AMOTL1[1.11111111111]YAP1
AMOTL2	YAP1	Small-cell lung cancer survivial, association with|Optic fissure closure defect with intellectual disability|Optic fissure closure defect|Lung adenocarcinoma, association with|Infantile spasms|Breast cancer, increased risk	0.00018	AMOTL2[1.11111111111]YAP1
AMPD2	ACACB	Reduced promoter activity|Reduced mRNA expression|Proteinuria in type 2 diabetes, association with|Obesity and diabetes, association with|Hyperinsulinism|Diabetes, association with|Body mass index, association with|Autism	0.0003	AMPD2[3.02114803625]ACACB
AMPH	EGF	Glioma, reduced risk in Chinese population, association with|Hepatocellular carcinoma, HBV-related, association with|Hepatocellular carcinoma, increased risk|Hypomagnesemia, isolated|Leukemia, risk , association with |Malignant melanoma, association with|Renal cell carcinoma, increased risk, association with|Glioma, reduced risk in Asians / increased risk in Caucasians, association with|Glioma, a…	6e-05	AMPH[1.11111111111]EGF
AMY1A	MUC5B	Interstitial lung disease, association with|Pulmonary fibrosis, association with|Schizophrenia	0.00018	AMY1A[1.77304964539]MUC5B
AMY1B	CASP2	Intellectual disability	0.00012	AMY1B[2.77777777778]CASP2
AMY1C	CASP2	Intellectual disability	6e-05	AMY1C[2.77777777778]CASP2
AMY2A	CASP2	Intellectual disability	0.00012	AMY2A[2.77777777778]CASP2
AMY2B	CASP2	Intellectual disability	0.00012	AMY2B[2.77777777778]CASP2
ANAPC1	BUB1B	Colorectal cancer |Gastrointestinal cancer, susceptibility to|Leukemia, risk, association with|Mosaic variegated aneuploidy|Premature chromatid separation syndrome	0.0003	ANAPC1[1.05042016807]BUB1B
ANAPC10	CDKN1B	Parathyroid adenoma |Pituitary adenoma|Pituitary adenoma & pancreatic neoplasm|Pituitary and parathyroid tumours|Premature ovarian failure |Prostate cancer, increased risk, association with|Prostate cancer, reduced risk, association with|Systemic lupus erythematosus, in Asians, association with.|Thyroid cancer, association with|Overgrowth and neurodevelopmental delay|Myocardial infarction, increa…	0.00119	ANAPC10[1.11111111111]CDKN1B
ANAPC11	CDKN1B	Parathyroid adenoma |Pituitary adenoma|Pituitary adenoma & pancreatic neoplasm|Pituitary and parathyroid tumours|Premature ovarian failure |Prostate cancer, increased risk, association with|Prostate cancer, reduced risk, association with|Systemic lupus erythematosus, in Asians, association with.|Thyroid cancer, association with|Overgrowth and neurodevelopmental delay|Myocardial infarction, increa…	0.00102	ANAPC11[1.11111111111]CDKN1B
ANAPC13	BRCA1	Papillary thyroid cancer, reduced risk|Pancreatic cancer.|Pancreatic cancer |Pancreatic adenocarcinoma|Ovarian carcinoma.|Ovarian carcinoma|Ovarian cancer.|Ovarian cancer, early-onset.|Ovarian cancer, association with|Ovarian cancer ?|Ovarian cancer|Ovarian / peritoneal carcinoma|Oesophageal squamous cell carcinoma, association with.|Neuronal migration defect|Mean number of breaks per cell, assoc…	0.00084	ANAPC13[1.11111111111]BRCA1
ANAPC15	CBX2	Disorder of sexual development	0.00012	ANAPC15[1.11111111111]CBX2
ANAPC16	BUB1B	Colorectal cancer |Gastrointestinal cancer, susceptibility to|Leukemia, risk, association with|Mosaic variegated aneuploidy|Premature chromatid separation syndrome	0.00036	ANAPC16[1.0152284264]BUB1B
ANAPC2	CDKN1B	Parathyroid adenoma |Pituitary adenoma|Pituitary adenoma & pancreatic neoplasm|Pituitary and parathyroid tumours|Premature ovarian failure |Prostate cancer, increased risk, association with|Prostate cancer, reduced risk, association with|Systemic lupus erythematosus, in Asians, association with.|Thyroid cancer, association with|Overgrowth and neurodevelopmental delay|Myocardial infarction, increa…	0.00119	ANAPC2[1.11111111111]CDKN1B
ANAPC4	CDKN1B	Parathyroid adenoma |Pituitary adenoma|Pituitary adenoma & pancreatic neoplasm|Pituitary and parathyroid tumours|Premature ovarian failure |Prostate cancer, increased risk, association with|Prostate cancer, reduced risk, association with|Systemic lupus erythematosus, in Asians, association with.|Thyroid cancer, association with|Overgrowth and neurodevelopmental delay|Myocardial infarction, increa…	0.00131	ANAPC4[1.11111111111]CDKN1B
ANAPC5	CDKN1B	Parathyroid adenoma |Pituitary adenoma|Pituitary adenoma & pancreatic neoplasm|Pituitary and parathyroid tumours|Premature ovarian failure |Prostate cancer, increased risk, association with|Prostate cancer, reduced risk, association with|Systemic lupus erythematosus, in Asians, association with.|Thyroid cancer, association with|Overgrowth and neurodevelopmental delay|Myocardial infarction, increa…	0.00125	ANAPC5[1.11111111111]CDKN1B
ANAPC7	CDKN1B	Parathyroid adenoma |Pituitary adenoma|Pituitary adenoma & pancreatic neoplasm|Pituitary and parathyroid tumours|Premature ovarian failure |Prostate cancer, increased risk, association with|Prostate cancer, reduced risk, association with|Systemic lupus erythematosus, in Asians, association with.|Thyroid cancer, association with|Overgrowth and neurodevelopmental delay|Myocardial infarction, increa…	0.00084	ANAPC7[1.11111111111]CDKN1B
ANGEL1	EIF4G1	Cerebellar ataxia |Parkinson disease	6e-05	ANGEL1[1.25]EIF4G1
ANGEL2	CNOT4	Autism	0.00036	ANGEL2[2.15517241379]CNOT4
ANGPT1	PTPN11	Noonan syndrome with multiple giant cell lesions|Noonan syndrome with multifocal ductal breast cancer|Noonan syndrome with mulitple lentigines & hypertrophic cardiomyopathy|Noonan syndrome with malignant mastocytsosis|Noonan syndrome with lymphocytic leukaemia / basal cell carcinoma|Noonan syndrome with juvenile myelomonocytic leukaemia|Noonan syndrome with dysembryoplastic neuro-epithelial tumou…	0.00012	ANGPT1[1.11111111111]PTPN11
ANGPT2	CDKN1A	Systemic lupus erythematosus, increased risk, association with|Squamous cell carcinoma of the head and neck, association with|Retinoblastoma, increased risk|Parkinson disease with dementia, association with|Parathyroid adenoma |Oesophageal cancer, association with|Multiple endocrine neoplasia 1|Lung cancer, association with|Cervical squamous cell carinoma, association with|Acute myeloid leukaemia…	0.00018	ANGPT2[1.11111111111]CDKN1A
ANGPT4	AKT1	Schizophrenia, familial, association with|Schizophrenia|Cowden / Cowden-like syndrome |Altered transcriptional activity	0.00012	ANGPT4[1.25]AKT1
ANGPTL1	TEK	Cutaneomucosal venous malformation|Venous malformation	6e-05	ANGPTL1[1.25]TEK
ANGPTL2	AKT1	Schizophrenia, familial, association with|Schizophrenia|Cowden / Cowden-like syndrome |Altered transcriptional activity	6e-05	ANGPTL2[1.25]AKT1
ANGPTL6	ZFP36L1	Butyrate response factor 1 deficiency	0.00012	ANGPTL6[3.4965034965]XRN1[1.11111111111]ZFP36L1
ANGPTL7	ILK	Cardiomyopathy, dilated	0.00036	ANGPTL7[2.51889168766]RICTOR[1.11111111111]ILK
ANKDD1A	LRRK2	Parkinson disease|Parkinson disease without Lewy bodies|Parkinson disease, association with|Parkinson disease, early onset|Parkinson disease, reduced risk, association with|Postural instability and gait difficulty, in Parkinson disease|Potential protein deficiency|Restless leg syndrome.|Rheumatoid arthritis|Parkinson and alzheimer disease|Non-skin / hormone-related / breast cancers, increased ris…	0.0003	ANKDD1A[4.46428571429]LRRK2
ANKDD1B	LRRK2	Parkinson disease|Parkinson disease without Lewy bodies|Parkinson disease, association with|Parkinson disease, early onset|Parkinson disease, reduced risk, association with|Postural instability and gait difficulty, in Parkinson disease|Potential protein deficiency|Restless leg syndrome.|Rheumatoid arthritis|Parkinson and alzheimer disease|Non-skin / hormone-related / breast cancers, increased ris…	0.0003	ANKDD1B[4.46428571429]LRRK2
ANKEF1	LRRK2	Parkinson disease|Parkinson disease without Lewy bodies|Parkinson disease, association with|Parkinson disease, early onset|Parkinson disease, reduced risk, association with|Postural instability and gait difficulty, in Parkinson disease|Potential protein deficiency|Restless leg syndrome.|Rheumatoid arthritis|Parkinson and alzheimer disease|Non-skin / hormone-related / breast cancers, increased ris…	0.00042	ANKEF1[4.46428571429]LRRK2
ANKFY1	EZH2	Weaver syndrome	0.00024	ANKFY1[3.11526479751]EZH2
ANKHD1	YAP1	Small-cell lung cancer survivial, association with|Optic fissure closure defect with intellectual disability|Optic fissure closure defect|Lung adenocarcinoma, association with|Infantile spasms|Breast cancer, increased risk	6e-05	ANKHD1[1.25]YAP1
ANKHD1-EIF4EBP3	YAP1	Small-cell lung cancer survivial, association with|Optic fissure closure defect with intellectual disability|Optic fissure closure defect|Lung adenocarcinoma, association with|Infantile spasms|Breast cancer, increased risk	6e-05	ANKHD1-EIF4EBP3[1.25]YAP1
ANKIB1	SMAD4	Juvenile polyposis syndrome with thoracic aortic disease|Juvenile polyposis syndrome/Ménétrier's disease.|Laryngotracheal stenosis, arthropathy, prognathism & short stature|Myhre syndrome|Pulmonary arterial hypertension|Juvenile polyposis syndrome|Juvenile polyposis coli|Juvenile polyposis and haemorrhagic telangiectasia|Haemorrhagic telangiectasia|Gastrointestinal polyposis|Cancer |Breast cancer	0.00143	ANKIB1[3.19488817891]UBC[1.11111111111]SMAD4
ANKK1	LRRK2	Parkinson disease|Parkinson disease without Lewy bodies|Parkinson disease, association with|Parkinson disease, early onset|Parkinson disease, reduced risk, association with|Postural instability and gait difficulty, in Parkinson disease|Potential protein deficiency|Restless leg syndrome.|Rheumatoid arthritis|Parkinson and alzheimer disease|Non-skin / hormone-related / breast cancers, increased ris…	0.0003	ANKK1[4.46428571429]LRRK2
ANKLE1	MDM2	Lower age of cancer onset, association with|Li-Fraumeni syndrome, age-at-onset, association with|Increased susceptibility to smoking-induced lung function impairment, association with|Increased mRNA levels in lung cancer, association with|Glioblastoma multiforme, association with|Gastric cancer, association with.|Lung cancer, in never-smokers, association with.|Missed abortion, association with|M…	0.00018	ANKLE1[2.60416666667]SUMO1[1.11111111111]MDM2
ANKLE2	VRK1	Motor and sensory axonal neuropathy plus microcephaly|Pontocerebellar hypoplasia|Spinal muscular atrophy with pontocerebellar hypoplasia	6e-05	ANKLE2[1.11111111111]VRK1
ANKMY2	TINF2	Schizophrenia|Pulmonary fibrosis.|Low white blood cells|Hoyeraal-Hreidarsson / Revesz syndrome|Dyskeratosis congenita / Hoyeraal-Hreidarsson syndrome|Dyskeratosis congenita / aplastic anaemia|Dyskeratosis congenita|Bone marrow failure |Ataxia pancytopenia syndrome|Aplastic anaemia	6e-05	ANKMY2[3.20512820513]TINF2
ANKRA2	HDAC4	Brachydactyly type E & short stature|Brachydactyly type E|Brachydactyly mental retardation syndrome & hyperoxaluria, type 1|Brachydactyly mental retardation syndrome|Autism spectrum disorder|Anorexia nervosa/bulimia nervosa	0.00012	ANKRA2[1.11111111111]HDAC4
ANKRD10	ZAP70	ZAP70 deficiency|Immunodeficiency, T-cell defect|Immunodeficiency, severe combined|Immunodeficiency, late onset|CD8 deficiency	0.0003	ANKRD10[3.6231884058]ZAP70
ANKRD12	CDKN2A	Multiple primary melanomas|Oesophageal tumours|Orolaryngeal carcinoma|Pancreatic cancer |Pancreatic cancer and melanoma|Reduced mRNA translation efficiency|Renal cancer|Sarcoma|Squamous cell carcinoma, head and neck|Melanoma/Pancreatic cancer|Melanoma.|Acute lymphoblastic leukaemia, increased risk|Breast cancer.|Cancer of the lip, mouth and pharynx|Familial atypical multiple mole melanoma syndrom…	0.00018	ANKRD12[1.74520069808]CDKN2A
ANKRD13A	QDPR	Dihydropteridine reductase deficiency|Phenylketonuria	6e-05	ANKRD13A[1.63132137031]QDPR
ANKRD13B	EGFR	Lung cancer|Lung cancer prognosis, association with|Lung cancer, association with |Lung cancer, non-small cell.|Lung cancer, susceptibility to|Lymph node metastasis and high-grade tumours in breast cancer, association with|Reduced transcription|Squamous cell carcinoma of head & neck |Glioblastoma, risk, association with|Gefitinib toxicity, association with|Acute coronary syndrome, association wit…	0.00012	ANKRD13B[1.75746924429]EGFR
ANKRD13C	VAPB	VAPB variant|Spinal muscular atrophy.|Spinal muscular atrophy with dysautonomia|Amyotrophic lateral sclerosis	0.00024	ANKRD13C[3.6496350365]VAPB
ANKRD13D	EGFR	Lung cancer|Lung cancer prognosis, association with|Lung cancer, association with |Lung cancer, non-small cell.|Lung cancer, susceptibility to|Lymph node metastasis and high-grade tumours in breast cancer, association with|Reduced transcription|Squamous cell carcinoma of head & neck |Glioblastoma, risk, association with|Gefitinib toxicity, association with|Acute coronary syndrome, association wit…	0.00012	ANKRD13D[1.75746924429]EGFR
ANKRD16	LRRK2	Parkinson disease|Parkinson disease without Lewy bodies|Parkinson disease, association with|Parkinson disease, early onset|Parkinson disease, reduced risk, association with|Postural instability and gait difficulty, in Parkinson disease|Potential protein deficiency|Restless leg syndrome.|Rheumatoid arthritis|Parkinson and alzheimer disease|Non-skin / hormone-related / breast cancers, increased ris…	0.00036	ANKRD16[4.46428571429]LRRK2
ANKRD17	IFIH1	Lupus erythematosus with selective IgA-deficiency.|Neuro-regression, rapid onset|Psoriasis, decreased risk, association with|Reduced activity|Singleton-Merten syndrome|Spastic paraparesis |Spastic paraplegia.|Systemic lupus erythematosus, protection against|Lung injury in polymyositis, association with|IgA deficiency, selective, association with|Aicardi-Goutières syndrome|Arterial hypertension, p…	6e-05	ANKRD17[1.25]IFIH1
ANKRD18A	LRRK2	Parkinson disease|Parkinson disease without Lewy bodies|Parkinson disease, association with|Parkinson disease, early onset|Parkinson disease, reduced risk, association with|Postural instability and gait difficulty, in Parkinson disease|Potential protein deficiency|Restless leg syndrome.|Rheumatoid arthritis|Parkinson and alzheimer disease|Non-skin / hormone-related / breast cancers, increased ris…	0.00054	ANKRD18A[4.46428571429]LRRK2
ANKRD18B	LRRK2	Parkinson disease|Parkinson disease without Lewy bodies|Parkinson disease, association with|Parkinson disease, early onset|Parkinson disease, reduced risk, association with|Postural instability and gait difficulty, in Parkinson disease|Potential protein deficiency|Restless leg syndrome.|Rheumatoid arthritis|Parkinson and alzheimer disease|Non-skin / hormone-related / breast cancers, increased ris…	0.00042	ANKRD18B[4.46428571429]LRRK2
ANKRD2	AKT1	Schizophrenia, familial, association with|Schizophrenia|Cowden / Cowden-like syndrome |Altered transcriptional activity	6e-05	ANKRD2[1.25]AKT1
ANKRD20A1	LRRK2	Parkinson disease|Parkinson disease without Lewy bodies|Parkinson disease, association with|Parkinson disease, early onset|Parkinson disease, reduced risk, association with|Postural instability and gait difficulty, in Parkinson disease|Potential protein deficiency|Restless leg syndrome.|Rheumatoid arthritis|Parkinson and alzheimer disease|Non-skin / hormone-related / breast cancers, increased ris…	0.00036	ANKRD20A1[4.46428571429]LRRK2
ANKRD20A2	LRRK2	Parkinson disease|Parkinson disease without Lewy bodies|Parkinson disease, association with|Parkinson disease, early onset|Parkinson disease, reduced risk, association with|Postural instability and gait difficulty, in Parkinson disease|Potential protein deficiency|Restless leg syndrome.|Rheumatoid arthritis|Parkinson and alzheimer disease|Non-skin / hormone-related / breast cancers, increased ris…	0.00036	ANKRD20A2[4.46428571429]LRRK2
ANKRD20A3	LRRK2	Parkinson disease|Parkinson disease without Lewy bodies|Parkinson disease, association with|Parkinson disease, early onset|Parkinson disease, reduced risk, association with|Postural instability and gait difficulty, in Parkinson disease|Potential protein deficiency|Restless leg syndrome.|Rheumatoid arthritis|Parkinson and alzheimer disease|Non-skin / hormone-related / breast cancers, increased ris…	0.00036	ANKRD20A3[4.46428571429]LRRK2
ANKRD20A4	LRRK2	Parkinson disease|Parkinson disease without Lewy bodies|Parkinson disease, association with|Parkinson disease, early onset|Parkinson disease, reduced risk, association with|Postural instability and gait difficulty, in Parkinson disease|Potential protein deficiency|Restless leg syndrome.|Rheumatoid arthritis|Parkinson and alzheimer disease|Non-skin / hormone-related / breast cancers, increased ris…	0.00036	ANKRD20A4[4.46428571429]LRRK2
ANKRD22	LRRK2	Parkinson disease|Parkinson disease without Lewy bodies|Parkinson disease, association with|Parkinson disease, early onset|Parkinson disease, reduced risk, association with|Postural instability and gait difficulty, in Parkinson disease|Potential protein deficiency|Restless leg syndrome.|Rheumatoid arthritis|Parkinson and alzheimer disease|Non-skin / hormone-related / breast cancers, increased ris…	0.00042	ANKRD22[4.46428571429]LRRK2
ANKRD23	MYPN	Cardiomyopathy, restrictive|Cardiomyopathy, hypertrophic|Cardiomyopathy, dilated / hypertrophic|Cardiomyopathy, dilated	6e-05	ANKRD23[1.76366843034]MYPN
ANKRD24	LRRK2	Parkinson disease|Parkinson disease without Lewy bodies|Parkinson disease, association with|Parkinson disease, early onset|Parkinson disease, reduced risk, association with|Postural instability and gait difficulty, in Parkinson disease|Potential protein deficiency|Restless leg syndrome.|Rheumatoid arthritis|Parkinson and alzheimer disease|Non-skin / hormone-related / breast cancers, increased ris…	0.0003	ANKRD24[4.46428571429]LRRK2
ANKRD27	VAMP7	Male genitourinary defects|Bipolar affective disorder, association with	0.00018	ANKRD27[1.73611111111]VAMP7
ANKRD28	LRRK2	Parkinson disease|Parkinson disease without Lewy bodies|Parkinson disease, association with|Parkinson disease, early onset|Parkinson disease, reduced risk, association with|Postural instability and gait difficulty, in Parkinson disease|Potential protein deficiency|Restless leg syndrome.|Rheumatoid arthritis|Parkinson and alzheimer disease|Non-skin / hormone-related / breast cancers, increased ris…	0.00066	ANKRD28[4.46428571429]LRRK2
ANKRD29	LRRK2	Parkinson disease|Parkinson disease without Lewy bodies|Parkinson disease, association with|Parkinson disease, early onset|Parkinson disease, reduced risk, association with|Postural instability and gait difficulty, in Parkinson disease|Potential protein deficiency|Restless leg syndrome.|Rheumatoid arthritis|Parkinson and alzheimer disease|Non-skin / hormone-related / breast cancers, increased ris…	0.00036	ANKRD29[4.46428571429]LRRK2
ANKRD30A	RAC2	Anthracycline-induced cardiotoxicity, association with|Hypogammaglobulinaemia |Neutrophil immunodeficiency syndrome	0.00072	ANKRD30A[1.77304964539]RHOBTB2[1.11111111111]RAC2
ANKRD30B	LRRK2	Parkinson disease|Parkinson disease without Lewy bodies|Parkinson disease, association with|Parkinson disease, early onset|Parkinson disease, reduced risk, association with|Postural instability and gait difficulty, in Parkinson disease|Potential protein deficiency|Restless leg syndrome.|Rheumatoid arthritis|Parkinson and alzheimer disease|Non-skin / hormone-related / breast cancers, increased ris…	0.00036	ANKRD30B[4.46428571429]LRRK2
ANKRD30BL	LRRK2	Parkinson disease|Parkinson disease without Lewy bodies|Parkinson disease, association with|Parkinson disease, early onset|Parkinson disease, reduced risk, association with|Postural instability and gait difficulty, in Parkinson disease|Potential protein deficiency|Restless leg syndrome.|Rheumatoid arthritis|Parkinson and alzheimer disease|Non-skin / hormone-related / breast cancers, increased ris…	0.00036	ANKRD30BL[4.46428571429]LRRK2
ANKRD31	UBA3	Altered p53 binding|Breast cancer, non-BRCA1/BRCA2 related	0.00036	ANKRD31[5.34759358289]UBA3
ANKRD32	ATR	Microcephaly, primary |Oropharyngeal cancer syndrome|Potential protein deficiency|Seckel syndrome	0.00018	ANKRD32[1.49031296572]ATR
ANKRD33	CDK4	Squamous cell carcinoma of the head and neck |Melanoma|Intimal sarcoma of the pulmonary artery|Intellectual and developmental disabilities	0.0003	ANKRD33[1.35135135135]USP36[1.25]CDK4
ANKRD35	LRRK2	Parkinson disease|Parkinson disease without Lewy bodies|Parkinson disease, association with|Parkinson disease, early onset|Parkinson disease, reduced risk, association with|Postural instability and gait difficulty, in Parkinson disease|Potential protein deficiency|Restless leg syndrome.|Rheumatoid arthritis|Parkinson and alzheimer disease|Non-skin / hormone-related / breast cancers, increased ris…	0.0003	ANKRD35[4.46428571429]LRRK2
ANKRD36	LRRK2	Parkinson disease|Parkinson disease without Lewy bodies|Parkinson disease, association with|Parkinson disease, early onset|Parkinson disease, reduced risk, association with|Postural instability and gait difficulty, in Parkinson disease|Potential protein deficiency|Restless leg syndrome.|Rheumatoid arthritis|Parkinson and alzheimer disease|Non-skin / hormone-related / breast cancers, increased ris…	0.00036	ANKRD36[4.46428571429]LRRK2
ANKRD36C	LRRK2	Parkinson disease|Parkinson disease without Lewy bodies|Parkinson disease, association with|Parkinson disease, early onset|Parkinson disease, reduced risk, association with|Postural instability and gait difficulty, in Parkinson disease|Potential protein deficiency|Restless leg syndrome.|Rheumatoid arthritis|Parkinson and alzheimer disease|Non-skin / hormone-related / breast cancers, increased ris…	0.00048	ANKRD36C[4.46428571429]LRRK2
ANKRD37	HIF1A	Oral squamous cell carcinoma, association with|Predispostion to power sports|Prostate cancer|Reduced hypoxic stress at altitude, association|Renal carcinoma, association with|Schizophrenia |Urinary cancer, in Asians, and prostate cancer, association with.|Urinary cancer, in Caucasians, association with.|More severe septal hypertrophy and diastolic dysfunction, in hypertrophic cardiomyopathy, asso…	0.00036	ANKRD37[2.35294117647]HIF1A
ANKRD39	BAG3	Myofibrillar myopathy|Giant axonal neuropathy.|Cardiomyopathy, tako-tsubo, increased risk|Cardiomyopathy, peripartum/dilated|Cardiomyopathy, dilated, reduced risk|Cardiomyopathy, dilated, increased risk|Cardiomyopathy, dilated, early-onset|Cardiomyopathy, dilated	0.00024	ANKRD39[3.24675324675]BAG3
ANKRD40	AHCY	S-adenosylhomocysteine hydrolase deficiency|Reduced transcription|Reduced activity|Hypermethioninaemia with S-adenosylhomocysteine hydrolase deficiency|Altered DNA binding	6e-05	ANKRD40[1.69491525424]AHCY
ANKRD42	BAP1	Renal cell carcinoma/cutaneous melanoma/uveal melanoma/mesothelioma|Renal cell carcinoma/mesothelioma/uveal melanoma|Renal cell carcinoma/uveal melanoma|Uveal melanoma|Uveal melanoma, cutaneous melanoma & malignant mesothelioma|Uveal melanoma, lung carcinoma, and meningioma|Uveal melanoma, peritoneal mesothelioma with primary biliary tract adenocarcinoma|Uveal/cutaneous melanoma|Renal cell carcin…	0.00119	ANKRD42[1.38504155125]BAP1
ANKRD44	LRRK2	Parkinson disease|Parkinson disease without Lewy bodies|Parkinson disease, association with|Parkinson disease, early onset|Parkinson disease, reduced risk, association with|Postural instability and gait difficulty, in Parkinson disease|Potential protein deficiency|Restless leg syndrome.|Rheumatoid arthritis|Parkinson and alzheimer disease|Non-skin / hormone-related / breast cancers, increased ris…	0.00042	ANKRD44[4.46428571429]LRRK2
ANKRD45	ISCU	Myopathy with defiency of succinate dehydrogenase & acotinase|Myopathy with exercise intolerance	0.0003	ANKRD45[3.06748466258]ISCU
ANKRD46	PPM1D	Ovarian cancer|Ovarian cancer ?|Potential protein deficiency|Reduced phosphatase activity|Lung cancer |Colorectal cancer |Breast/ovarian/colorectal cancer|Breast cancer |Breast and/or ovarian cancer|Autism	0.0006	ANKRD46[4.06504065041]PPM1D
ANKRD49	LRRK2	Parkinson disease|Parkinson disease without Lewy bodies|Parkinson disease, association with|Parkinson disease, early onset|Parkinson disease, reduced risk, association with|Postural instability and gait difficulty, in Parkinson disease|Potential protein deficiency|Restless leg syndrome.|Rheumatoid arthritis|Parkinson and alzheimer disease|Non-skin / hormone-related / breast cancers, increased ris…	0.0003	ANKRD49[4.46428571429]LRRK2
ANKRD50	LRRK2	Parkinson disease|Parkinson disease without Lewy bodies|Parkinson disease, association with|Parkinson disease, early onset|Parkinson disease, reduced risk, association with|Postural instability and gait difficulty, in Parkinson disease|Potential protein deficiency|Restless leg syndrome.|Rheumatoid arthritis|Parkinson and alzheimer disease|Non-skin / hormone-related / breast cancers, increased ris…	0.00036	ANKRD50[4.46428571429]LRRK2
ANKRD52	LRRK2	Parkinson disease|Parkinson disease without Lewy bodies|Parkinson disease, association with|Parkinson disease, early onset|Parkinson disease, reduced risk, association with|Postural instability and gait difficulty, in Parkinson disease|Potential protein deficiency|Restless leg syndrome.|Rheumatoid arthritis|Parkinson and alzheimer disease|Non-skin / hormone-related / breast cancers, increased ris…	0.00048	ANKRD52[4.46428571429]LRRK2
ANKRD53	LRRK2	Parkinson disease|Parkinson disease without Lewy bodies|Parkinson disease, association with|Parkinson disease, early onset|Parkinson disease, reduced risk, association with|Postural instability and gait difficulty, in Parkinson disease|Potential protein deficiency|Restless leg syndrome.|Rheumatoid arthritis|Parkinson and alzheimer disease|Non-skin / hormone-related / breast cancers, increased ris…	0.00036	ANKRD53[4.46428571429]LRRK2
ANKRD54	LRRK2	Parkinson disease|Parkinson disease without Lewy bodies|Parkinson disease, association with|Parkinson disease, early onset|Parkinson disease, reduced risk, association with|Postural instability and gait difficulty, in Parkinson disease|Potential protein deficiency|Restless leg syndrome.|Rheumatoid arthritis|Parkinson and alzheimer disease|Non-skin / hormone-related / breast cancers, increased ris…	0.00042	ANKRD54[4.46428571429]LRRK2
ANKRD55	LRRK2	Parkinson disease|Parkinson disease without Lewy bodies|Parkinson disease, association with|Parkinson disease, early onset|Parkinson disease, reduced risk, association with|Postural instability and gait difficulty, in Parkinson disease|Potential protein deficiency|Restless leg syndrome.|Rheumatoid arthritis|Parkinson and alzheimer disease|Non-skin / hormone-related / breast cancers, increased ris…	0.00042	ANKRD55[4.46428571429]LRRK2
ANKRD6	AXIN2	Tooth agenesis and colorectal cancer|Selective tooth agenesis, association with|Oligodontia|Lung cancer, association with|Hirschsprung disease, association with|Ectodermal dysplasia & neoplastic syndrome|Colorectal cancer|Bicuspid aortic valve ?|Adenomatous polyposis coli	0.00018	ANKRD6[1.7667844523]AXIN2
ANKRD60	LRRK2	Parkinson disease|Parkinson disease without Lewy bodies|Parkinson disease, association with|Parkinson disease, early onset|Parkinson disease, reduced risk, association with|Postural instability and gait difficulty, in Parkinson disease|Potential protein deficiency|Restless leg syndrome.|Rheumatoid arthritis|Parkinson and alzheimer disease|Non-skin / hormone-related / breast cancers, increased ris…	0.0003	ANKRD60[4.46428571429]LRRK2
ANKRD61	LRRK2	Parkinson disease|Parkinson disease without Lewy bodies|Parkinson disease, association with|Parkinson disease, early onset|Parkinson disease, reduced risk, association with|Postural instability and gait difficulty, in Parkinson disease|Potential protein deficiency|Restless leg syndrome.|Rheumatoid arthritis|Parkinson and alzheimer disease|Non-skin / hormone-related / breast cancers, increased ris…	0.0003	ANKRD61[4.46428571429]LRRK2
ANKRD62	LRRK2	Parkinson disease|Parkinson disease without Lewy bodies|Parkinson disease, association with|Parkinson disease, early onset|Parkinson disease, reduced risk, association with|Postural instability and gait difficulty, in Parkinson disease|Potential protein deficiency|Restless leg syndrome.|Rheumatoid arthritis|Parkinson and alzheimer disease|Non-skin / hormone-related / breast cancers, increased ris…	0.00036	ANKRD62[4.46428571429]LRRK2
ANKRD63	LRRK2	Parkinson disease|Parkinson disease without Lewy bodies|Parkinson disease, association with|Parkinson disease, early onset|Parkinson disease, reduced risk, association with|Postural instability and gait difficulty, in Parkinson disease|Potential protein deficiency|Restless leg syndrome.|Rheumatoid arthritis|Parkinson and alzheimer disease|Non-skin / hormone-related / breast cancers, increased ris…	0.00036	ANKRD63[4.46428571429]LRRK2
ANKRD65	LRRK2	Parkinson disease|Parkinson disease without Lewy bodies|Parkinson disease, association with|Parkinson disease, early onset|Parkinson disease, reduced risk, association with|Postural instability and gait difficulty, in Parkinson disease|Potential protein deficiency|Restless leg syndrome.|Rheumatoid arthritis|Parkinson and alzheimer disease|Non-skin / hormone-related / breast cancers, increased ris…	0.00036	ANKRD65[4.46428571429]LRRK2
ANKRD66	LRRK2	Parkinson disease|Parkinson disease without Lewy bodies|Parkinson disease, association with|Parkinson disease, early onset|Parkinson disease, reduced risk, association with|Postural instability and gait difficulty, in Parkinson disease|Potential protein deficiency|Restless leg syndrome.|Rheumatoid arthritis|Parkinson and alzheimer disease|Non-skin / hormone-related / breast cancers, increased ris…	0.00036	ANKRD66[4.46428571429]LRRK2
ANKRD7	LRRK2	Parkinson disease|Parkinson disease without Lewy bodies|Parkinson disease, association with|Parkinson disease, early onset|Parkinson disease, reduced risk, association with|Postural instability and gait difficulty, in Parkinson disease|Potential protein deficiency|Restless leg syndrome.|Rheumatoid arthritis|Parkinson and alzheimer disease|Non-skin / hormone-related / breast cancers, increased ris…	0.00036	ANKRD7[4.46428571429]LRRK2
ANKRD9	LRRK2	Parkinson disease|Parkinson disease without Lewy bodies|Parkinson disease, association with|Parkinson disease, early onset|Parkinson disease, reduced risk, association with|Postural instability and gait difficulty, in Parkinson disease|Potential protein deficiency|Restless leg syndrome.|Rheumatoid arthritis|Parkinson and alzheimer disease|Non-skin / hormone-related / breast cancers, increased ris…	0.00036	ANKRD9[4.46428571429]LRRK2
ANKS1B	LRP1	Schizophrenia|Multiple autoimmune syndrome|Keratosis pilaris atrophicans|Intellectual disability |Increased expression|Deafness |Autism|Aortic aneurysm |Alzheimer's disease, association with|Altered factor VIII activity|Abdominal aortic aneurysm, increased risk	6e-05	ANKS1B[1.74216027875]LRP1
ANKS3	GFI1B	Haematological disease |Grey platelet syndrome |Bleeding disorder	0.00018	ANKS3[3.61010830325]GFI1B
ANKS4B	USH1C	Usher syndrome 1c|Usher syndrome 1|Usher syndrome |Sector retinitis pigmentosa & hearing loss|Retinitis pigmentosa & hearing loss |Retinitis pigmentosa|Retinal dystrophy|Nonsyndromic deafness, autosomal recessive|Nonsyndromic deafness	0.00012	ANKS4B[1.73611111111]USH1C
ANKS6	LRRK2	Parkinson disease|Parkinson disease without Lewy bodies|Parkinson disease, association with|Parkinson disease, early onset|Parkinson disease, reduced risk, association with|Postural instability and gait difficulty, in Parkinson disease|Potential protein deficiency|Restless leg syndrome.|Rheumatoid arthritis|Parkinson and alzheimer disease|Non-skin / hormone-related / breast cancers, increased ris…	0.00042	ANKS6[4.46428571429]LRRK2
ANKZF1	VCP	Inclusion body myositis|Lower motor neuron disorder / axonal peripheral neuropathy|Myopathy and dementia.|Myopathy, rimmed vacuolar|Parkinson disease in IBMPFD|Scapuloperoneal muscular dystrophy & dropped head fibres|Spastic paraplegia|IBMPFD.|IBMPFD / Amyotrophic lateral sclerosis|IBMPFD|Hereditary spastic paraplegia|Facioscapulohumeral muscular dystrophy-like phenotype|Distal myopathy|Charcot-M…	6e-05	ANKZF1[1.20336943442]VCP
ANLN	CD2AP	Glomerulosclerosis, focal segmental|Nephrotic syndrome	0.00018	ANLN[1.25]CD2AP
ANO1	CFTR	Obstructive azoospermia|Non-obstructive azoospermia|Nasal polyps|Nasal polyposis|Metabolic alkalosis|Meconium ileus, lethal|Obstructive azoospermia.|Oligospermia|Ovulatory infertility.|Pancreatic cancer, increased risk |Pancreatic sufficient cystic fibrosis|Pancreatitis|Pancreatitis, chronic|Pancreatitis, chronic ?|Lung disease|Lung cancer, reduced risk|Hypertrypsinaemia, low sweat chloride|Hyper…	6e-05	ANO1[1.25]CFTR
ANO2	CLIC2	Intellectual disability, behavioural problems & psychosis|Intellectual disability, X-linked	0.00024	ANO2[1.85185185185]CLIC2
ANO8	DAZL	Azoospermia, association with|Ovarian failure|Premature ovarian failure|Spermatogenic failure, association with	0.00119	ANO8[4.329004329]DAZL
ANP32A	ESR1	Osteoporosis|Oestrogen resistance|Lower femoral neck BMD, association with|Left ventricular hypertrophy, association with |Ischaemic stroke, association with.|Infertility, male, association with|Osteoporosis, association with|Plasma lipid levels, association with|Precocious puberty|Prostate cancer, association with|Reduced plasma B-type natriuretic peptide levels, association|Reduced spermatogene…	0.00018	ANP32A[1.11111111111]ESR1
ANP32B	SOX2	Hypogonadotropic hypogonadism & ocular malformation|Hypothalamo-pituitary tumours|Hypothalamo-pituitary-gonadal axis abnormalities|Microcephaly |Microcephaly and intellectual disability |Microphthalmia |Microphthalmia, iris coloboma, anal atresia & nasal skin tag|Ocular coloboma|SOX2 anophthalmia syndrome|Hypogonadotropic hypogonadism|Hirschsprung disease, modifier of|Deafness |Anophthalmia|Anoph…	0.00054	ANP32B[3.26797385621]SOX2
ANP32D	PTS	6-pyruvoyl-tetrahydropterin synthase deficiency|Hyperphenylalaninaemia|Tetrahydrobiopterin deficiency	0.00012	ANP32D[3.4965034965]PTS
ANP32E	YY1	Mental retardation	0.00024	ANP32E[1.11111111111]YY1
ANPEP	AGT	Preeclampsia/eclampsia, increased risk|Preeclampsia|Pre-eclampsia, association with|Power sports performance, association with|Potential protein deficiency|Posttransplant anemia, association with|Reduced angiotensinogen levels|Reduced pulse pressure, association with|Reduced risk of diabetic nephropathy, association with|Renal complications, association with|Renal tubular dysgenesis|Sick sinus sy…	6e-05	ANPEP[1.11111111111]AGT
ANXA1	TRHR	Schizophrenia|Isolated central hypothyroidism|Essential hypertension, association with	6e-05	ANXA1[1.11111111111]TRHR
ANXA10	BAG3	Myofibrillar myopathy|Giant axonal neuropathy.|Cardiomyopathy, tako-tsubo, increased risk|Cardiomyopathy, peripartum/dilated|Cardiomyopathy, dilated, reduced risk|Cardiomyopathy, dilated, increased risk|Cardiomyopathy, dilated, early-onset|Cardiomyopathy, dilated	0.00012	ANXA10[3.24675324675]BAG3
ANXA11	ALG2	Congenital myasthenic syndrome |Congenital disorder of glycosylation 1i	0.00024	ANXA11[1.73611111111]ALG2
ANXA13	GRB10	Russell-Silver syndrome	0.00018	ANXA13[1.73611111111]NEDD4[1.11111111111]GRB10
ANXA2	PTPN11	Noonan syndrome with multiple giant cell lesions|Noonan syndrome with multifocal ductal breast cancer|Noonan syndrome with mulitple lentigines & hypertrophic cardiomyopathy|Noonan syndrome with malignant mastocytsosis|Noonan syndrome with lymphocytic leukaemia / basal cell carcinoma|Noonan syndrome with juvenile myelomonocytic leukaemia|Noonan syndrome with dysembryoplastic neuro-epithelial tumou…	0.00012	ANXA2[1.25]PTPN11
ANXA2R	PRKAG3	Altered glycogen and triglyceride levels in muscle	0.00072	ANXA2R[3.11526479751]ELAVL1[1.25]PRKAG3
ANXA3	IL6	Graft-versus-host disease, association with|Longevity, association with|Leprosy, association with|Juvenile arthritis, lower risk, association|Ischaemic stroke, in Han Chinese, association with|Irritable bowel syndrome, association with|Infective endocarditis, association with|Increased serum lipoprotein(a) concentrations, association|Impaired cognitive development, association with|Lower bone min…	0.00024	ANXA3[1.73611111111]REG3A[1.25]IL6
ANXA4	LAMP2	Parkinson disease |Increased transcriptional activity|Glycogen storage disease 2b|Danon disease|Cardiomypathy, hypertrophic|Cardiomyopathy, dilated|Accessory atrioventricular connection	6e-05	ANXA4[1.25]LAMP2
ANXA5	ZAP70	ZAP70 deficiency|Immunodeficiency, T-cell defect|Immunodeficiency, severe combined|Immunodeficiency, late onset|CD8 deficiency	6e-05	ANXA5[1.25]ZAP70
ANXA6	NPC1	Progressive supranuclear palsy |Potential protein deficiency|Parkinson disease ?|Parkinson disease |Niemann-Pick type II disease|Niemann-Pick disease D|Niemann-Pick disease C.|Niemann-Pick disease C|Autism spectrum disorder|Cerebellar ataxia |Corpus callosum hypoplasia.|Inherited metabolic disease |LDL-cholesterol levels, association with	6e-05	ANXA6[1.25]NPC1
ANXA7	SRI	Cardiomyopathy, hypertropic|Potential protein deficiency	6e-05	ANXA7[1.25]SRI
ANXA8L2	TINF2	Schizophrenia|Pulmonary fibrosis.|Low white blood cells|Hoyeraal-Hreidarsson / Revesz syndrome|Dyskeratosis congenita / Hoyeraal-Hreidarsson syndrome|Dyskeratosis congenita / aplastic anaemia|Dyskeratosis congenita|Bone marrow failure |Ataxia pancytopenia syndrome|Aplastic anaemia	0.00018	ANXA8L2[3.20512820513]TINF2
ANXA9	KRT8	Ulcerative colitis |Liver disease, susceptibility to|Liver disease |Inflammatory bowel disease|Fibrosis progression in hepatitis C infection|Cryptogenic liver disease	0.00012	ANXA9[1.73611111111]PPL[1.25]KRT8
AOC2	ATP7A	Occipital horn syndrome|Motor neuropathy, distal hereditary|Menkes syndrome, atypical|Menkes syndrome with heart defects|Menkes syndrome|Intellectual disability	0.00024	AOC2[4.23728813559]ATOX1[1.51057401813]ATP7A
AOC3	ADIPOQ	Metabolic syndrome in diabetes, association with|Metabolic syndrome|Lower insulin levels, association with|Low serum adiponectin level, association with|Ischemic stroke, increased risk in females|Ischemic stroke, increased risk|Insulin resistance, association with|Insulin resistance|Myocardial infarction|Nonalcoholic fatty liver disease, association with|Triglyceride levels and waist circumferenc…	0.00024	AOC3[1.25]SIGLEC10[1.25]ADIPOQ
AOX1	XDH	XDH deficiency|Xanthinuria, type 1, with bilateral renal calculi.|Xanthinuria, type 1|Takotsubo (stress) cardiomyopathy |Potential protein deficiency|Increased activity|Hypertension, association with|Hypertension |Decreased transcriptional activity|Decreased activity	6e-05	AOX1[1.16686114352]XDH
AP1AR	TSC2	Multiple congenital abnormalities|Tuberous sclerosis|Tuberous sclerosis and cardiac rhabdomyomas.|Tuberous sclerosis and intestinal lymphangiectasia|Tuberous sclerosis and lymphangiomyomatosis|Tuberous sclerosis with horseshoe kidney|Tuberous sclerosis with infantile polycystic kidneys|Tuberous sclerosis, severity, association with|Tuberous sclerosis, tuberless|Tuberous sclerosis.|Lymphangiokiomy…	6e-05	AP1AR[1.25]TSC2
AP1B1	DNAJC6	Schizophrenia|Parkinsonism, juvenile|Mental retardation, epilepsy & early-onset obesity	6e-05	AP1B1[1.11111111111]DNAJC6
AP1G1	DNAJC6	Schizophrenia|Parkinsonism, juvenile|Mental retardation, epilepsy & early-onset obesity	6e-05	AP1G1[1.11111111111]DNAJC6
AP1G2	VMA21	X-linked myopathy with excessive autophagy	0.00048	AP1G2[1.11111111111]VMA21
AP1M1	DNAJC6	Schizophrenia|Parkinsonism, juvenile|Mental retardation, epilepsy & early-onset obesity	6e-05	AP1M1[1.11111111111]DNAJC6
AP1M2	DNAJC6	Schizophrenia|Parkinsonism, juvenile|Mental retardation, epilepsy & early-onset obesity	6e-05	AP1M2[1.11111111111]DNAJC6
AP1S3	DNAJC6	Schizophrenia|Parkinsonism, juvenile|Mental retardation, epilepsy & early-onset obesity	6e-05	AP1S3[1.11111111111]DNAJC6
AP2A1	NTRK1	Sensory and autonomic neuropathy type V|Sensory and autonomic neuropathy type IV, atypical.|Sensory and autonomic neuropathy type IV|Sensory and autonomic neuropathy |Schizophrenia, association with|Pain insensitivity, congenital with anhidrosis.|Pain insensitivity, congenital with anhidrosis|Pain insensitivity, congenital|Insensitivity to pain, congenital with anhidrosis|Alzheimer's disease, spo…	0.00036	AP2A1[1.11111111111]NTRK1
AP2A2	NTRK1	Sensory and autonomic neuropathy type V|Sensory and autonomic neuropathy type IV, atypical.|Sensory and autonomic neuropathy type IV|Sensory and autonomic neuropathy |Schizophrenia, association with|Pain insensitivity, congenital with anhidrosis.|Pain insensitivity, congenital with anhidrosis|Pain insensitivity, congenital|Insensitivity to pain, congenital with anhidrosis|Alzheimer's disease, spo…	0.00018	AP2A2[1.11111111111]NTRK1
AP2B1	NTRK1	Sensory and autonomic neuropathy type V|Sensory and autonomic neuropathy type IV, atypical.|Sensory and autonomic neuropathy type IV|Sensory and autonomic neuropathy |Schizophrenia, association with|Pain insensitivity, congenital with anhidrosis.|Pain insensitivity, congenital with anhidrosis|Pain insensitivity, congenital|Insensitivity to pain, congenital with anhidrosis|Alzheimer's disease, spo…	0.00018	AP2B1[1.11111111111]NTRK1
AP2M1	NTRK1	Sensory and autonomic neuropathy type V|Sensory and autonomic neuropathy type IV, atypical.|Sensory and autonomic neuropathy type IV|Sensory and autonomic neuropathy |Schizophrenia, association with|Pain insensitivity, congenital with anhidrosis.|Pain insensitivity, congenital with anhidrosis|Pain insensitivity, congenital|Insensitivity to pain, congenital with anhidrosis|Alzheimer's disease, spo…	0.0003	AP2M1[1.11111111111]NTRK1
AP2S1	NTRK1	Sensory and autonomic neuropathy type V|Sensory and autonomic neuropathy type IV, atypical.|Sensory and autonomic neuropathy type IV|Sensory and autonomic neuropathy |Schizophrenia, association with|Pain insensitivity, congenital with anhidrosis.|Pain insensitivity, congenital with anhidrosis|Pain insensitivity, congenital|Insensitivity to pain, congenital with anhidrosis|Alzheimer's disease, spo…	0.00018	AP2S1[1.11111111111]NTRK1
AP3D1	AP3B1	Potential protein deficiency|Hermansky-Pudlak syndrome type 2|Hermansky-Pudlak syndrome|Haemophagocytic lymphohistiocytosis, familial	6e-05	AP3D1[1.20481927711]AP3B1
AP3M1	AP3B1	Potential protein deficiency|Hermansky-Pudlak syndrome type 2|Hermansky-Pudlak syndrome|Haemophagocytic lymphohistiocytosis, familial	0.00012	AP3M1[1.38504155125]AP3B1
AP3M2	AP3B1	Potential protein deficiency|Hermansky-Pudlak syndrome type 2|Hermansky-Pudlak syndrome|Haemophagocytic lymphohistiocytosis, familial	0.00012	AP3M2[1.38504155125]AP3B1
AP3S1	AP1S1	MEDNIK syndrome	0.00018	AP3S1[1.11111111111]AP1S1
AP3S2	AP1S1	MEDNIK syndrome	0.00018	AP3S2[1.11111111111]AP1S1
AP5B1	AP1S1	MEDNIK syndrome	0.0003	AP5B1[1.11111111111]AP1S1
AP5M1	AP5Z1	Spastic paraplegia 48	0.00018	AP5M1[1.11111111111]AP5Z1
AP5S1	AP1S1	MEDNIK syndrome	0.00024	AP5S1[1.11111111111]AP1S1
APBA1	CASK	Pontocerebellar hypoplasia 3 with early myoclonic epilepsy and tetralogy of Fallot|Mental retardation, X-linked |Microcephaly & pontocerebellar hypoplasia|Microcephaly, intellectual disability, movement disorder & epilepsy|Microcephaly, mental retardation, brainstem & cerebellar hypoplasia|Nystagmus |Ohtahara syndrome & cerebellar hypoplasia|Opitz-Kaveggia syndrome|Pontocerebellar hypoplasia 2|Me…	6e-05	APBA1[1.24069478908]CASK
APBA3	CASK	Pontocerebellar hypoplasia 3 with early myoclonic epilepsy and tetralogy of Fallot|Mental retardation, X-linked |Microcephaly & pontocerebellar hypoplasia|Microcephaly, intellectual disability, movement disorder & epilepsy|Microcephaly, mental retardation, brainstem & cerebellar hypoplasia|Nystagmus |Ohtahara syndrome & cerebellar hypoplasia|Opitz-Kaveggia syndrome|Pontocerebellar hypoplasia 2|Me…	6e-05	APBA3[1.24069478908]CASK
APBB1	ESR1	Osteoporosis|Oestrogen resistance|Lower femoral neck BMD, association with|Left ventricular hypertrophy, association with |Ischaemic stroke, association with.|Infertility, male, association with|Osteoporosis, association with|Plasma lipid levels, association with|Precocious puberty|Prostate cancer, association with|Reduced plasma B-type natriuretic peptide levels, association|Reduced spermatogene…	6e-05	APBB1[1.11111111111]ESR1
APBB1IP	ITGA2B	Reduced post-stroke mortality, association with|Macrothrombocytopaenia|Glanzmann thrombasthenia|Deep vein thrombosis, Raynaud's phenomenon, and Prinzmetal angina with Glanzmann thrombasthaenia.|Alloimmune thrombocytopenia, neonatal|Alloimmune thrombocytopenia, fetomaternal	0.00012	APBB1IP[1.11111111111]ITGA2B
APBB2	APP	Dementia and cerebral microvasculopathy.|Dementia, early-onset |Microcephaly, intellectual disability, hypoplasia of corpus callosum, and cerebral atrophy|Myoclonic epilepsy |Parkinson disease |Potential protein deficiency|Reduced expression|Schizophrenia|Dementia|Cerebral haemorrhage|Alzheimer disease|Alzheimer disease with cerebral amyloid angiopathy|Alzheimer disease, association with|Alzheime…	6e-05	APBB2[1.73611111111]APP
APBB3	APP	Dementia and cerebral microvasculopathy.|Dementia, early-onset |Microcephaly, intellectual disability, hypoplasia of corpus callosum, and cerebral atrophy|Myoclonic epilepsy |Parkinson disease |Potential protein deficiency|Reduced expression|Schizophrenia|Dementia|Cerebral haemorrhage|Alzheimer disease|Alzheimer disease with cerebral amyloid angiopathy|Alzheimer disease, association with|Alzheime…	6e-05	APBB3[1.74216027875]APP
APC2	TBL1Y	Coarctation of the aorta, non-syndromic	0.00018	APC2[1.25]TBL1Y
APCS	HSPG2	Scoliosis, idiopathic, association with|Scoliosis, idiopathic |Schwartz-Jampel syndrome type 1|Schwartz-Jampel syndrome|Dyssegmental dysplasia, Silverman-Handmaker type|Cerebral palsy |Balkan endemic neuropathy	6e-05	APCS[1.11111111111]HSPG2
APEH	SHBG	Low testosterone, increased risk, assoc with|Low testosterone, increased risk, association with|Male infertility, association with|Metabolic syndrome, association with|Polycystic ovary syndrome, association with|Reduced serum SHBG levels|Sex hormone binding globulin deficiency|Sex hormone-binding globulin levels, association with|Systemic lupus erythematosus, increased risk, association with|Incr…	0.0003	APEH[3.37837837838]SHBG
APEX2	OGG1	Leukemia, risk, association with |Increased genotoxicity and oxidative damage, in lead exposure, association with.|Huntington's disease, modifier of|Hepatocellular carcinoma, increased risk|Hepatocellular carcinoma, association with.|Head and neck squamous cell carcinoma, incr risk, association with |Head and neck cancer|Lung adenocarcinoma, increased risk|Lung cancer, increased risk|Lung cancer,…	0.00018	APEX2[1.57232704403]OGG1
APH1B	SORT1	Hypercholesterolaemia|LDL-cholesterol levels, association with|Myocardial infarction, association with	6e-05	APH1B[1.11111111111]SORT1
API5	BAG3	Myofibrillar myopathy|Giant axonal neuropathy.|Cardiomyopathy, tako-tsubo, increased risk|Cardiomyopathy, peripartum/dilated|Cardiomyopathy, dilated, reduced risk|Cardiomyopathy, dilated, increased risk|Cardiomyopathy, dilated, early-onset|Cardiomyopathy, dilated	0.00048	API5[3.24675324675]BAG3
APIP	APAF1	Reduced function |Major depression|Depression	6e-05	APIP[1.73611111111]APAF1
APITD1	FANCF	Fanconi anaemia|Fanconi anaemia F	0.00012	APITD1[1.11111111111]FANCF
APITD1-CORT	IFIH1	Lupus erythematosus with selective IgA-deficiency.|Neuro-regression, rapid onset|Psoriasis, decreased risk, association with|Reduced activity|Singleton-Merten syndrome|Spastic paraparesis |Spastic paraplegia.|Systemic lupus erythematosus, protection against|Lung injury in polymyositis, association with|IgA deficiency, selective, association with|Aicardi-Goutières syndrome|Arterial hypertension, p…	0.00018	APITD1-CORT[4.42477876106]IFIH1
APLF	XRCC4	Microcephaly, facial dysmorphism & short stature|Microcephaly, facial dysmorphism and short stature|Oral cancer, association with|Primordial dwarfism|Short stature, gonadal failure & early-onset metabolic syndrome|Lung cancer, susceptibility to, association with|Lung cancer, reduced risk, association with |Lung cancer risk, association with|Increased genotoxicity and oxidative damage, in lead exp…	0.00012	APLF[1.11111111111]XRCC4
APLN	APP	Dementia and cerebral microvasculopathy.|Dementia, early-onset |Microcephaly, intellectual disability, hypoplasia of corpus callosum, and cerebral atrophy|Myoclonic epilepsy |Parkinson disease |Potential protein deficiency|Reduced expression|Schizophrenia|Dementia|Cerebral haemorrhage|Alzheimer disease|Alzheimer disease with cerebral amyloid angiopathy|Alzheimer disease, association with|Alzheime…	0.00018	APLN[1.11111111111]APP
APLNR	APP	Dementia and cerebral microvasculopathy.|Dementia, early-onset |Microcephaly, intellectual disability, hypoplasia of corpus callosum, and cerebral atrophy|Myoclonic epilepsy |Parkinson disease |Potential protein deficiency|Reduced expression|Schizophrenia|Dementia|Cerebral haemorrhage|Alzheimer disease|Alzheimer disease with cerebral amyloid angiopathy|Alzheimer disease, association with|Alzheime…	0.00018	APLNR[1.11111111111]APP
APLP1	ITM2B	Retinal dystrophy |Familial Danish dementia|Familial British dementia	0.00018	APLP1[1.25]ITM2B
APLP2	PRNP	Late onset hereditary sensory & autonomic neuropathy with cognitive impairment|Gerstmann-Sträussler-Scheinker syndrome.|Gerstmann-Sträussler-Scheinker syndrome with optic atrophy|Gerstmann-Sträussler-Scheinker syndrome and Creutzfeldt-Jakob disease, rapidly progressive.|Gerstmann-Sträussler-Scheinker syndrome presenting as familial Creutzfeldt-Jakob disease|Gerstmann-Sträussler-Scheinker syndrome…	6e-05	APLP2[1.25]PRNP
APMAP	SMAD4	Juvenile polyposis syndrome with thoracic aortic disease|Juvenile polyposis syndrome/Ménétrier's disease.|Laryngotracheal stenosis, arthropathy, prognathism & short stature|Myhre syndrome|Pulmonary arterial hypertension|Juvenile polyposis syndrome|Juvenile polyposis coli|Juvenile polyposis and haemorrhagic telangiectasia|Haemorrhagic telangiectasia|Gastrointestinal polyposis|Cancer |Breast cancer	0.00042	APMAP[3.37837837838]UBC[1.11111111111]SMAD4
APOA1BP	APOA1	HDL deficiency with periorbital xanthelasmas|Hyperalphalipoproteinemia, association with|Hyperlipidaemia|Hypoalphalipoproteinaemia|Impaired lecithin:cholesterol acyltransferase activation|Increased proapo A-1 concentration|Ischaemic heart disease, increased risk, association with|Low HDL cholesterol|Myocardial infarction.|Reduced HDL cholesterol|Reduced plasma HDL cholesterol |HDL deficiency|Elev…	6e-05	APOA1BP[1.25]APOA1
APOBEC1	TNFRSF1A	TRAPS-related AA-amyloidosis|Periodic fever syndrome and Ehlers-Danlos syndrome|Periodic fever with AA amyloidosis|Periodic fever with amyloidosis|Periodic fever, atypical|Periodic fever, autosomal dominant|Periodic fever, non-febrile, late-onset.|Periodic syndrome with neurological symptoms|Recurrent pericarditis|Refractory auto-inflammatory syndrome|Systemic lupus erythematosus|Periodic fever s…	0.00096	APOBEC1[1.73611111111]BAG4[1.11111111111]TNFRSF1A
APOBEC2	TNFRSF1A	TRAPS-related AA-amyloidosis|Periodic fever syndrome and Ehlers-Danlos syndrome|Periodic fever with AA amyloidosis|Periodic fever with amyloidosis|Periodic fever, atypical|Periodic fever, autosomal dominant|Periodic fever, non-febrile, late-onset.|Periodic syndrome with neurological symptoms|Recurrent pericarditis|Refractory auto-inflammatory syndrome|Systemic lupus erythematosus|Periodic fever s…	0.00096	APOBEC2[1.73611111111]APOBEC1[1.73611111111]BAG4[1.11111111111]TNFRSF1A
APOBEC3B	EFTUD2	Schizophrenia|Radioulnar synostosis and brain abnormalities|Microcephaly, Tetralogy of Fallot, heart defect & cleft soft palate|Mandibulofacial dysostosis, type Guion-Almeida.|Mandibulofacial dysostosis, type Guion-Almeida, with microphthalmia, coloboma and retinal dystrophy|Mandibulofacial dysostosis, type Guion-Almeida|Mandibulofacial dysostosis with microcephaly|Mandibulofacial dysostosis and …	0.00155	APOBEC3B[1.25]HNRNPK[1.11111111111]EFTUD2
APOBEC3C	SHBG	Low testosterone, increased risk, assoc with|Low testosterone, increased risk, association with|Male infertility, association with|Metabolic syndrome, association with|Polycystic ovary syndrome, association with|Reduced serum SHBG levels|Sex hormone binding globulin deficiency|Sex hormone-binding globulin levels, association with|Systemic lupus erythematosus, increased risk, association with|Incr…	0.00042	APOBEC3C[3.37837837838]SHBG
APOBEC3D	SHBG	Low testosterone, increased risk, assoc with|Low testosterone, increased risk, association with|Male infertility, association with|Metabolic syndrome, association with|Polycystic ovary syndrome, association with|Reduced serum SHBG levels|Sex hormone binding globulin deficiency|Sex hormone-binding globulin levels, association with|Systemic lupus erythematosus, increased risk, association with|Incr…	0.00024	APOBEC3D[3.37837837838]SHBG
APOBEC3F	TINF2	Schizophrenia|Pulmonary fibrosis.|Low white blood cells|Hoyeraal-Hreidarsson / Revesz syndrome|Dyskeratosis congenita / Hoyeraal-Hreidarsson syndrome|Dyskeratosis congenita / aplastic anaemia|Dyskeratosis congenita|Bone marrow failure |Ataxia pancytopenia syndrome|Aplastic anaemia	0.00036	APOBEC3F[3.20512820513]TINF2
APOBEC3G	FBN1	Non-SGS marfanoid craniosynostosis|Phenotype modifier|Potential protein deficiency|Progeroid facial features & lipodystrophy|Progeroid fibrillinopathy|Scleroderma, protection against, association with |Mitral valve prolapse|Marfan-like syndrome|Marfan syndrome, neonatal progeroid|Marfan syndrome, neonatal|Marfan syndrome, incomplete|Marfan syndrome with lipodystrophy|Marfan syndrome with intracra…	6e-05	APOBEC3G[1.25]FBN1
APOC1	APOA1	HDL deficiency with periorbital xanthelasmas|Hyperalphalipoproteinemia, association with|Hyperlipidaemia|Hypoalphalipoproteinaemia|Impaired lecithin:cholesterol acyltransferase activation|Increased proapo A-1 concentration|Ischaemic heart disease, increased risk, association with|Low HDL cholesterol|Myocardial infarction.|Reduced HDL cholesterol|Reduced plasma HDL cholesterol |HDL deficiency|Elev…	6e-05	APOC1[1.7667844523]APOA1
APOC4	VKORC1	Warfarin sensitivity, association with|Warfarin sensitivity|Warfarin response, association with|Warfarin resistance, association with|Warfarin resistance|Vitamin K-dependent clotting factors, deficiency, type 2|Venous thromboembolism, association with|Oral anticoagulants resistance |Oral anticoagulant resistance|Fluindione resistance|Coumarin resistance|Coronary artery disease risk, association w…	6e-05	APOC4[3.0487804878]VKORC1
APOF	APOB	Hypocholesterolaemia, association with|Hypocholesterolaemia|Hypobetalipoproteinemia-induced nonalcoholic steatohepatitis|Hypobetalipoproteinaemia.|Hypobetalipoproteinaemia|Hypertriglyceridaemia |Hypercholesterolemia, modifier of|Hypocholesterolaemia, steatosis and liver cancer|Increased apoB and cholesterol levels, association with|Increased cholesterol levels|Increased LDL cholesterol levels|Isc…	6e-05	APOF[1.11111111111]APOB
APOH	CD79A	Agammaglobulinaemia	6e-05	APOH[1.25]CD79A
APOL2	AR	Primary amenorrhea|Premature ovarian failure |Infertility, male|Infertility, idiopathic|Hypospadias.|Hypospadias, non-syndromic|Hypospadias, increased risk|Prostate cancer |Prostate cancer, increased risk, association|Pseudohermaphroditism, male|Reifenstein syndrome|Spino-bulbar muscular atrophy (Kennedy disease)|Testicular dysgenesis syndrome|Urothelial carcinoma, association with|Uterine leiomy…	6e-05	APOL2[1.73611111111]AR
APOL4	CD8A	CD8 deficiency	0.00096	APOL4[4.34782608696]LNX1[1.73611111111]CD8A
APOL5	PIK3R1	SHORT syndrome|Potential protein deficiency|Insulin resistance|Increased BMI, association with|Immunodeficiency with lymphoproliferation|Hypogammaglobulinaemia & recurrent infections|Glucose disappearance and effectiveness, association with|Diabetes, type 2, association with|Colon cancer, increased risk, association with|B cell defects	6e-05	APOL5[3.52112676056]PIK3R1
APOL6	ADAMTSL4	Craniosynostosis with ectopia lentis|Ectopia lentis et pupillae|Ectopia lentis, isolated form	0.00018	APOL6[4.329004329]ADAMTSL4
APOLD1	HGF	Systemic sclerosis with end-stage lung disease, assoc with|Reduced hepatocyte growth factor levels, association with|Lymphoedema |Hearing loss, non-syndromic|Breast cancer, earlier onset, association with	6e-05	APOLD1[1.25]HGF
APOM	EFTUD2	Schizophrenia|Radioulnar synostosis and brain abnormalities|Microcephaly, Tetralogy of Fallot, heart defect & cleft soft palate|Mandibulofacial dysostosis, type Guion-Almeida.|Mandibulofacial dysostosis, type Guion-Almeida, with microphthalmia, coloboma and retinal dystrophy|Mandibulofacial dysostosis, type Guion-Almeida|Mandibulofacial dysostosis with microcephaly|Mandibulofacial dysostosis and …	0.00024	APOM[6.53594771242]FAM203A[2.74725274725]EFTUD2
APOO	SMAD4	Juvenile polyposis syndrome with thoracic aortic disease|Juvenile polyposis syndrome/Ménétrier's disease.|Laryngotracheal stenosis, arthropathy, prognathism & short stature|Myhre syndrome|Pulmonary arterial hypertension|Juvenile polyposis syndrome|Juvenile polyposis coli|Juvenile polyposis and haemorrhagic telangiectasia|Haemorrhagic telangiectasia|Gastrointestinal polyposis|Cancer |Breast cancer	0.00012	APOO[3.23624595469]CDK2[1.11111111111]SMAD4
APOOL	CBX2	Disorder of sexual development	0.00018	APOOL[3.11526479751]RNF2[1.11111111111]CBX2
APOPT1	BAG3	Myofibrillar myopathy|Giant axonal neuropathy.|Cardiomyopathy, tako-tsubo, increased risk|Cardiomyopathy, peripartum/dilated|Cardiomyopathy, dilated, reduced risk|Cardiomyopathy, dilated, increased risk|Cardiomyopathy, dilated, early-onset|Cardiomyopathy, dilated	6e-05	APOPT1[3.24675324675]BAG3
APPBP2	AR	Primary amenorrhea|Premature ovarian failure |Infertility, male|Infertility, idiopathic|Hypospadias.|Hypospadias, non-syndromic|Hypospadias, increased risk|Prostate cancer |Prostate cancer, increased risk, association|Pseudohermaphroditism, male|Reifenstein syndrome|Spino-bulbar muscular atrophy (Kennedy disease)|Testicular dysgenesis syndrome|Urothelial carcinoma, association with|Uterine leiomy…	6e-05	APPBP2[1.11111111111]AR
APPL1	DCC	Ovarian cancer |Mirror movements, congenital|Colorectal cancer, risk, association with |Altered p53 transactivation	6e-05	APPL1[1.11111111111]DCC
APPL2	MED12	Potential protein deficiency|Ohdo syndrome|Mental retardation, X-linked|Lujan syndrome|Intellectual disability, nonsyndromic, X-linked|Intellectual disability, nonsyndromic|Intellectual disability |Hirschprung disease, blepharophimosis & short humeri|FG syndrome 1	0.00018	APPL2[1.75131348511]MED12
AQP1	AVP	Diabetes insipidus, neurohypophyseal, late-onset|Diabetes insipidus, neurohypophyseal, early-onset|Diabetes insipidus, neurohypophyseal|Diabetes insipidus, central.|Diabetes insipidus, central	6e-05	AQP1[1.25]AVP
AQP10	DPYD	Schizophrenia |Reduced enzyme activity|Ptosis|Intellectual disability and autism|Intellectual disability |Increased enzyme activity|Fluoropyrimidine-related toxicity, association with|Dihydropyrimidine dehydrogenase deficiency, partial|Dihydropyrimidine dehydrogenase deficiency|Autism spectrum disorder	0.00048	AQP10[4.42477876106]DPYD
AQP6	DPYD	Schizophrenia |Reduced enzyme activity|Ptosis|Intellectual disability and autism|Intellectual disability |Increased enzyme activity|Fluoropyrimidine-related toxicity, association with|Dihydropyrimidine dehydrogenase deficiency, partial|Dihydropyrimidine dehydrogenase deficiency|Autism spectrum disorder	6e-05	AQP6[6.2893081761]DPYD
AQP7	INS	Adiposity levels, association with.|Diabetes, type 2, association with|Diabetes, type 2, association with.|Diabetes, type I, association with|Hyperproinsulinaemia|Increased transcription, association with|Obesity|Obesity, association with|Prostate cancer, reduced risk, association with|Diabetes, type 2 |Diabetes, type 1B.|Diabetes, type 1B|Autoimmune diabetes, increased risk, association with|Dia…	6e-05	AQP7[1.25]INS
AQP8	TRHR	Schizophrenia|Isolated central hypothyroidism|Essential hypertension, association with	0.00012	AQP8[1.25]GCG[1.11111111111]TRHR
AQP9	INS	Adiposity levels, association with.|Diabetes, type 2, association with|Diabetes, type 2, association with.|Diabetes, type I, association with|Hyperproinsulinaemia|Increased transcription, association with|Obesity|Obesity, association with|Prostate cancer, reduced risk, association with|Diabetes, type 2 |Diabetes, type 1B.|Diabetes, type 1B|Autoimmune diabetes, increased risk, association with|Dia…	6e-05	AQP9[1.25]INS
AQPEP	ORC1	Meier-Gorlin syndrome|Microcephalic primordial dwarfism	0.00018	AQPEP[2.76243093923]ORC1
AQR	PQBP1	Renpenning-like syndrome |Renpenning syndrome|Periventricular heterotopia|Mental retardation, X-linked|Mental retardation|Intellectual disability |Golabi-Ito-Hall syndrome	0.0003	AQR[1.31752305665]PQBP1
ARAF	PRKCG	Spinocerebellar ataxia 14, late-onset|Spinocerebellar ataxia 14|Retinitis pigmentosa|Potential protein deficiency|Expansion of the phenotypic spectrum of SCA14	0.0003	ARAF[1.25]PRKCG
ARAP1	RAC2	Anthracycline-induced cardiotoxicity, association with|Hypogammaglobulinaemia |Neutrophil immunodeficiency syndrome	6e-05	ARAP1[1.11111111111]RAC2
ARAP2	RAC2	Anthracycline-induced cardiotoxicity, association with|Hypogammaglobulinaemia |Neutrophil immunodeficiency syndrome	6e-05	ARAP2[1.11111111111]RAC2
ARAP3	RAC2	Anthracycline-induced cardiotoxicity, association with|Hypogammaglobulinaemia |Neutrophil immunodeficiency syndrome	6e-05	ARAP3[1.11111111111]RAC2
ARC	UBE3A	Epileptic encephalopathy |Development delay and neuropsychiatric phenotypes|Autism spectrum disorder|Autism|Angelman syndrome	0.0003	ARC[1.7667844523]UBE3A
ARCN1	POLR3B	Cerebellar ataxia |Hypomyelinating leukodystrophy|Hypomyelination, cerebellar atrophy & corpus callosum hypoplasia|Hypomyelination, hypodontia & hypogonadotropic hypogonadism|Intellectual disability	6e-05	ARCN1[1.20481927711]POLR3B
AREG	PKD1	Renal cysts |Polycystic liver disease.|Polycystic kidney disease, autosomal dominant|Polycystic kidney disease 1, association with|Polycystic kidney disease 1|Polycystic kidney disease |Phenotype modifier	0.00018	AREG[1.25]PKD1
AREGB	EGFR	Lung cancer|Lung cancer prognosis, association with|Lung cancer, association with |Lung cancer, non-small cell.|Lung cancer, susceptibility to|Lymph node metastasis and high-grade tumours in breast cancer, association with|Reduced transcription|Squamous cell carcinoma of head & neck |Glioblastoma, risk, association with|Gefitinib toxicity, association with|Acute coronary syndrome, association wit…	6e-05	AREGB[1.25]EGFR
ARF1	RAC1	Ulcerative colitis, increased risk, association with|Reduced promoter activity|Radial ray defect|Azathioprine haematotoxicity in TPMT carriers, association with	6e-05	ARF1[1.11111111111]RAC1
ARF3	PICK1	Altered transcriptional activity|Globozoospermia	0.00024	ARF3[1.73611111111]PICK1
ARF4	PLD2	Potential protein deficiency|Inactivity variant|Hypertriglyceridaemia|Hypertension, association with|Colorectal cancer, predisposition, association	6e-05	ARF4[1.11111111111]PLD2
ARF5	IKBKG	Incontinentia pigmenti, familial|Mycobacterial infection, susceptibility to|Mycobacteriosis, atypical, familial|OL-HED-ID|Osteopetrosis, lymphoedema, hypohidrotic ectodermal dysplasia and immunodeficiency|Progressive macrocephaly, recurrent infections, ectodermal dysplasia, benign tumors, and neuropathy|White matter anomalies in Xq28 duplication syndrome|Incontinentia pigmenti with immune deficie…	0.00024	ARF5[1.25]IKBKG
ARF6	LHCGR	Leydig cell hypoplasia II|Luteinizing hormone resistance|Luteinizing hormone serum levels, association with|Male precocious puberty|Polycystic ovary syndrome, increased risk|Premature ovarian failure |Primary amenorrhea|Pseudohermaphroditism|Pseudohermaphroditism, male, incomplete|Testicular cancer, reduced risk|XY sex reversal |Leydig cell hypoplasia I |Leydig cell hypoplasia & male pseudohermap…	6e-05	ARF6[1.11111111111]LHCGR
ARFGAP1	RAC1	Ulcerative colitis, increased risk, association with|Reduced promoter activity|Radial ray defect|Azathioprine haematotoxicity in TPMT carriers, association with	6e-05	ARFGAP1[1.11111111111]RAC1
ARFGAP2	GOSR2	Hypertension, association with|Muscular dystrophy |Progressive myoclonus epilepsy with early ataxia	0.00042	ARFGAP2[1.75438596491]GOSR2
ARFGAP3	RAC1	Ulcerative colitis, increased risk, association with|Reduced promoter activity|Radial ray defect|Azathioprine haematotoxicity in TPMT carriers, association with	6e-05	ARFGAP3[1.11111111111]RAC1
ARFGEF1	SEC23A	Autism spectrum disorder|Cranio-lenticulo-sutural dysplasia	0.0006	ARFGEF1[1.73010380623]SEC23A
ARFIP1	IKBKG	Incontinentia pigmenti, familial|Mycobacterial infection, susceptibility to|Mycobacteriosis, atypical, familial|OL-HED-ID|Osteopetrosis, lymphoedema, hypohidrotic ectodermal dysplasia and immunodeficiency|Progressive macrocephaly, recurrent infections, ectodermal dysplasia, benign tumors, and neuropathy|White matter anomalies in Xq28 duplication syndrome|Incontinentia pigmenti with immune deficie…	0.00042	ARFIP1[1.25]ARF5[1.25]IKBKG
ARFIP2	RAC1	Ulcerative colitis, increased risk, association with|Reduced promoter activity|Radial ray defect|Azathioprine haematotoxicity in TPMT carriers, association with	6e-05	ARFIP2[1.11111111111]RAC1
ARFRP1	VANGL2	Neural tube defects	0.00012	ARFRP1[1.25]VANGL2
ARG2	NOS3	Multifocal osteonecrosis, association with|Myocardial infarction in Greek population, association with|Myocardial infarction, association with.|Neuralgia-inducing cavitational osteonecrosis of the jaws, association with|Not associated with coronary artery disease|Migraine duration, association with|Livedo reticularis, in antiphospholipid syndrome, association with.|Limb deficiency defect, associa…	0.00012	ARG2[1.25]NOS3
ARGLU1	HSPD1	Hypomyelinating leukodystrophy|Spastic paraplegia|Spastic paraplegia, modifier of	0.00096	ARGLU1[1.11731843575]SF3A2[1.03734439834]HSPD1
ARHGAP1	RAC2	Anthracycline-induced cardiotoxicity, association with|Hypogammaglobulinaemia |Neutrophil immunodeficiency syndrome	6e-05	ARHGAP1[1.11111111111]RAC2
ARHGAP10	RAC2	Anthracycline-induced cardiotoxicity, association with|Hypogammaglobulinaemia |Neutrophil immunodeficiency syndrome	6e-05	ARHGAP10[1.11111111111]RAC2
ARHGAP11A	RAC2	Anthracycline-induced cardiotoxicity, association with|Hypogammaglobulinaemia |Neutrophil immunodeficiency syndrome	6e-05	ARHGAP11A[1.11111111111]RAC2
ARHGAP11B	RAC2	Anthracycline-induced cardiotoxicity, association with|Hypogammaglobulinaemia |Neutrophil immunodeficiency syndrome	6e-05	ARHGAP11B[1.11111111111]RAC2
ARHGAP12	RAC2	Anthracycline-induced cardiotoxicity, association with|Hypogammaglobulinaemia |Neutrophil immunodeficiency syndrome	6e-05	ARHGAP12[1.11111111111]RAC2
ARHGAP15	RAC2	Anthracycline-induced cardiotoxicity, association with|Hypogammaglobulinaemia |Neutrophil immunodeficiency syndrome	6e-05	ARHGAP15[1.11111111111]RAC2
ARHGAP17	RAC2	Anthracycline-induced cardiotoxicity, association with|Hypogammaglobulinaemia |Neutrophil immunodeficiency syndrome	6e-05	ARHGAP17[1.11111111111]RAC2
ARHGAP19	RAC2	Anthracycline-induced cardiotoxicity, association with|Hypogammaglobulinaemia |Neutrophil immunodeficiency syndrome	6e-05	ARHGAP19[1.11111111111]RAC2
ARHGAP20	RAC2	Anthracycline-induced cardiotoxicity, association with|Hypogammaglobulinaemia |Neutrophil immunodeficiency syndrome	6e-05	ARHGAP20[1.11111111111]RAC2
ARHGAP21	RAC1	Ulcerative colitis, increased risk, association with|Reduced promoter activity|Radial ray defect|Azathioprine haematotoxicity in TPMT carriers, association with	0.00018	ARHGAP21[1.73611111111]RAC1
ARHGAP22	RAC2	Anthracycline-induced cardiotoxicity, association with|Hypogammaglobulinaemia |Neutrophil immunodeficiency syndrome	6e-05	ARHGAP22[1.11111111111]RAC2
ARHGAP23	RAC2	Anthracycline-induced cardiotoxicity, association with|Hypogammaglobulinaemia |Neutrophil immunodeficiency syndrome	6e-05	ARHGAP23[1.11111111111]RAC2
ARHGAP25	RAC2	Anthracycline-induced cardiotoxicity, association with|Hypogammaglobulinaemia |Neutrophil immunodeficiency syndrome	6e-05	ARHGAP25[1.11111111111]RAC2
ARHGAP26	RAC2	Anthracycline-induced cardiotoxicity, association with|Hypogammaglobulinaemia |Neutrophil immunodeficiency syndrome	6e-05	ARHGAP26[1.11111111111]RAC2
ARHGAP27	POLR3A	Tremor-ataxia with central hypomyelinating leukodystrophy|Leukodystrophy with oligodontia|Hypomyelination, hypodontia & hypogonadotropic hypogonadism with late-onset growth hormone deficiency|Hypomyelination, hypodontia & hypogonadotropic hypogonadism|Hypomyelination, cerebellar atrophy & corpus callosum hypoplasia|Hypomyelination |Hypomyelinating leukodystrophy |Cerebellar ataxia	0.0003	ARHGAP27[3.35570469799]POLR3A
ARHGAP28	RAC2	Anthracycline-induced cardiotoxicity, association with|Hypogammaglobulinaemia |Neutrophil immunodeficiency syndrome	6e-05	ARHGAP28[1.11111111111]RAC2
ARHGAP29	RAC2	Anthracycline-induced cardiotoxicity, association with|Hypogammaglobulinaemia |Neutrophil immunodeficiency syndrome	6e-05	ARHGAP29[1.11111111111]RAC2
ARHGAP30	RAC2	Anthracycline-induced cardiotoxicity, association with|Hypogammaglobulinaemia |Neutrophil immunodeficiency syndrome	6e-05	ARHGAP30[1.11111111111]RAC2
ARHGAP32	RAC2	Anthracycline-induced cardiotoxicity, association with|Hypogammaglobulinaemia |Neutrophil immunodeficiency syndrome	6e-05	ARHGAP32[1.11111111111]RAC2
ARHGAP33	RAC2	Anthracycline-induced cardiotoxicity, association with|Hypogammaglobulinaemia |Neutrophil immunodeficiency syndrome	6e-05	ARHGAP33[1.11111111111]RAC2
ARHGAP35	RAC2	Anthracycline-induced cardiotoxicity, association with|Hypogammaglobulinaemia |Neutrophil immunodeficiency syndrome	6e-05	ARHGAP35[1.11111111111]RAC2
ARHGAP36	RAC2	Anthracycline-induced cardiotoxicity, association with|Hypogammaglobulinaemia |Neutrophil immunodeficiency syndrome	6e-05	ARHGAP36[1.11111111111]RAC2
ARHGAP39	RAC2	Anthracycline-induced cardiotoxicity, association with|Hypogammaglobulinaemia |Neutrophil immunodeficiency syndrome	6e-05	ARHGAP39[1.11111111111]RAC2
ARHGAP40	RAC2	Anthracycline-induced cardiotoxicity, association with|Hypogammaglobulinaemia |Neutrophil immunodeficiency syndrome	6e-05	ARHGAP40[1.11111111111]RAC2
ARHGAP42	DYRK1A	Mental retardation & primary microcephaly|Microcephaly|Microcephaly and developmental delay|Psychomotor delay & behavioural problems|Retinal alterations in Down syndrome|Intellectual disability, microcephaly, delayed language & seizures|Intellectual disability, microcephaly & epilepsy|Intellectual disability |Facial gestalt of Down syndrome|Dysmorphic features, intellectual disability and general…	0.00048	ARHGAP42[3.861003861]DYRK1A
ARHGAP44	RAC2	Anthracycline-induced cardiotoxicity, association with|Hypogammaglobulinaemia |Neutrophil immunodeficiency syndrome	6e-05	ARHGAP44[1.11111111111]RAC2
ARHGAP5	RAC2	Anthracycline-induced cardiotoxicity, association with|Hypogammaglobulinaemia |Neutrophil immunodeficiency syndrome	6e-05	ARHGAP5[1.11111111111]RAC2
ARHGAP6	RAC2	Anthracycline-induced cardiotoxicity, association with|Hypogammaglobulinaemia |Neutrophil immunodeficiency syndrome	6e-05	ARHGAP6[1.11111111111]RAC2
ARHGAP8	RAC2	Anthracycline-induced cardiotoxicity, association with|Hypogammaglobulinaemia |Neutrophil immunodeficiency syndrome	6e-05	ARHGAP8[1.11111111111]RAC2
ARHGAP9	RAC2	Anthracycline-induced cardiotoxicity, association with|Hypogammaglobulinaemia |Neutrophil immunodeficiency syndrome	6e-05	ARHGAP9[1.11111111111]RAC2
ARHGDIA	RAC2	Anthracycline-induced cardiotoxicity, association with|Hypogammaglobulinaemia |Neutrophil immunodeficiency syndrome	6e-05	ARHGDIA[1.11111111111]RAC2
ARHGDIB	RAC2	Anthracycline-induced cardiotoxicity, association with|Hypogammaglobulinaemia |Neutrophil immunodeficiency syndrome	6e-05	ARHGDIB[1.11111111111]RAC2
ARHGDIG	RAC2	Anthracycline-induced cardiotoxicity, association with|Hypogammaglobulinaemia |Neutrophil immunodeficiency syndrome	6e-05	ARHGDIG[1.11111111111]RAC2
ARHGEF1	GNAQ	Sturge-Weber syndrome|Potential protein deficiency|Increased promoter activity, association with|Developmental delay |Decreased transcription|Decreased insulin resistance and BMI in PCOS, association with|Cardiac hypertrophy	0.00012	ARHGEF1[1.11111111111]GNAQ
ARHGEF10L	NCS1	Autism	6e-05	ARHGEF10L[5.37634408602]NCS1
ARHGEF12	ERBB2	Tumour size, in breast cancer, association with|Thyroid cancer, association with|Schizophrenia|Renal cell carcinoma|Parkinson's disease|Lung cancer, increased risk in females, non-smokers and non-drinkers|Lung adenocarcinoma |Colorectal cancer susceptibility, association with|Breast cancer, increased risk, association with|Breast cancer, association with|Breast cancer |Advanced cervical cancer, a…	6e-05	ARHGEF12[1.11111111111]ERBB2
ARHGEF15	UBE3A	Epileptic encephalopathy |Development delay and neuropsychiatric phenotypes|Autism spectrum disorder|Autism|Angelman syndrome	0.00024	ARHGEF15[1.73611111111]UBE3A
ARHGEF16	EPHA2	Schizophrenia |Paediatric cataract|Cataracts|Cataract, syndromic|Cataract	0.00024	ARHGEF16[1.25]EPHA2
ARHGEF17	RAC2	Anthracycline-induced cardiotoxicity, association with|Hypogammaglobulinaemia |Neutrophil immunodeficiency syndrome	6e-05	ARHGEF17[1.11111111111]RAC2
ARHGEF18	RAC2	Anthracycline-induced cardiotoxicity, association with|Hypogammaglobulinaemia |Neutrophil immunodeficiency syndrome	6e-05	ARHGEF18[1.11111111111]RAC2
ARHGEF19	APC	Increased bone mineral density|Hepatoblastoma.|Hepatoblastoma|Gardner syndrome.|Facial palsy|Extra nuchal-type fibroma, association with|Desmoid tumours|Juvenile polyposis coli|Leukaemia risk|Medulloblastoma |Multiple adenomas|Neoplasia, multifocal hepatic.|Pilomatrixoma|Potential protein deficiency|Thyroid cancer|Turcot syndrome.|Desmoid tumour|Colorectal cancer?|Colorectal cancer, severe phenot…	0.00042	ARHGEF19[1.25]DVL1[1.11111111111]APC
ARHGEF2	RAC2	Anthracycline-induced cardiotoxicity, association with|Hypogammaglobulinaemia |Neutrophil immunodeficiency syndrome	6e-05	ARHGEF2[1.11111111111]RAC2
ARHGEF25	GNAQ	Sturge-Weber syndrome|Potential protein deficiency|Increased promoter activity, association with|Developmental delay |Decreased transcription|Decreased insulin resistance and BMI in PCOS, association with|Cardiac hypertrophy	0.00018	ARHGEF25[1.11111111111]GNAQ
ARHGEF26	LRRK2	Parkinson disease|Parkinson disease without Lewy bodies|Parkinson disease, association with|Parkinson disease, early onset|Parkinson disease, reduced risk, association with|Postural instability and gait difficulty, in Parkinson disease|Potential protein deficiency|Restless leg syndrome.|Rheumatoid arthritis|Parkinson and alzheimer disease|Non-skin / hormone-related / breast cancers, increased ris…	0.00018	ARHGEF26[3.367003367]LRRK2
ARHGEF28	FUS	Parkinson disease |Motor neuron disease, lower|Frontotemporal lobar degeneration|Frontotemporal dementia, behavioural variant |Flail leg syndrome, juvenile-onset.|Essential tremor|Amyotrophic lateral sclerosis, juvenile with basophilic inclusion|Amyotrophic lateral sclerosis	6e-05	ARHGEF28[1.73611111111]FUS
ARHGEF3	LRRK2	Parkinson disease|Parkinson disease without Lewy bodies|Parkinson disease, association with|Parkinson disease, early onset|Parkinson disease, reduced risk, association with|Postural instability and gait difficulty, in Parkinson disease|Potential protein deficiency|Restless leg syndrome.|Rheumatoid arthritis|Parkinson and alzheimer disease|Non-skin / hormone-related / breast cancers, increased ris…	0.00096	ARHGEF3[3.367003367]LRRK2
ARHGEF35	LRRK2	Parkinson disease|Parkinson disease without Lewy bodies|Parkinson disease, association with|Parkinson disease, early onset|Parkinson disease, reduced risk, association with|Postural instability and gait difficulty, in Parkinson disease|Potential protein deficiency|Restless leg syndrome.|Rheumatoid arthritis|Parkinson and alzheimer disease|Non-skin / hormone-related / breast cancers, increased ris…	0.00012	ARHGEF35[3.367003367]LRRK2
ARHGEF37	RAC2	Anthracycline-induced cardiotoxicity, association with|Hypogammaglobulinaemia |Neutrophil immunodeficiency syndrome	6e-05	ARHGEF37[6.21118012422]RAC2
ARHGEF38	RAC2	Anthracycline-induced cardiotoxicity, association with|Hypogammaglobulinaemia |Neutrophil immunodeficiency syndrome	6e-05	ARHGEF38[6.21118012422]RAC2
ARHGEF39	RAD54L	Breast cancer	0.00036	ARHGEF39[3.92156862745]RAD54L
ARHGEF4	APC	Increased bone mineral density|Hepatoblastoma.|Hepatoblastoma|Gardner syndrome.|Facial palsy|Extra nuchal-type fibroma, association with|Desmoid tumours|Juvenile polyposis coli|Leukaemia risk|Medulloblastoma |Multiple adenomas|Neoplasia, multifocal hepatic.|Pilomatrixoma|Potential protein deficiency|Thyroid cancer|Turcot syndrome.|Desmoid tumour|Colorectal cancer?|Colorectal cancer, severe phenot…	6e-05	ARHGEF4[1.11111111111]APC
ARHGEF40	MAPT	Parkinson disease|Pallidonigroluysian atrophy|Neurodegeneration |Multiple system tauopathy with presenile dementia|Mental retardation and hypotonia|Mental retardation |Lower motor neuron disease with respiratory failure|Intellectual disability, facial dysmorphism & heart defect|Hypotonia, developmental delay & facial dysmorphism |Parkinson disease, increased risk, association with|Phenotype modif…	6e-05	ARHGEF40[1.73611111111]MAPT
ARHGEF5	GNAQ	Sturge-Weber syndrome|Potential protein deficiency|Increased promoter activity, association with|Developmental delay |Decreased transcription|Decreased insulin resistance and BMI in PCOS, association with|Cardiac hypertrophy	0.00018	ARHGEF5[1.11111111111]GNAQ
ARHGEF7	RAC2	Anthracycline-induced cardiotoxicity, association with|Hypogammaglobulinaemia |Neutrophil immunodeficiency syndrome	0.00012	ARHGEF7[1.11111111111]RAC2
ARID2	SMARCA4	Small cell carcinoma of the ovary, hypercalcemic type|Rhabdoid tumour predisposition syndrome|Colorectal cancer |Coffin-Siris syndrome|Atypical teratoid/rhabdoid tumours	6e-05	ARID2[1.25]SMARCA4
ARID3A	PML	Paget disease of bone, association with|Colon cancer |Breast cancer	0.00054	ARID3A[1.75438596491]PML
ARID3B	RB1	Retinocytoma.|Retinoblastoma, in 13q deletion syndrome|Retinoblastoma|Ovarian cancer ?|Ovarian cancer |Head and neck cancer|Colorectal cancer |Bladder cancer	6e-05	ARID3B[1.73611111111]RB1
ARID3C	SMARCB1	Multiple meningiomas|Nicolaides-Baraitser syndrome|Posterior fossa brain tumours|Rhabdoid predisposition syndrome|Rhabdoid tumour|Rhabdoid tumour predisposition & schwannomatosis|Schwannomatosis|Kleefstra syndrome|Kidney tumours|Increased expression|Coffin-Siris syndrome|CNS Atypical Teratoid/Rhabdoid tumours|Chondrosarcoma.|Brain and Kidney tumours|Atypical teratoid/rhabdoid tumours|Atrioventric…	0.00012	ARID3C[2.29357798165]SMARCB1
ARID4A	RUNX2	Femoral neck-bone mineral density, association with|Lack of typical supernumerary teeth, in cleidocranial dysplasia.|Metaphyseal dysplasia with maxillary hypoplasia and brachydactyly|Oligo/hypodontia|Craniosynostosis, syndromic|Craniosynostosis, single-suture|Craniosynostosis|Cleidocranial dysplasia with normal clavicles|Cleidocranial dysplasia & hypophosphatasia|Cleidocranial dysplasia	0.00072	ARID4A[1.25]RUNX2
ARID4B	DNMT3B	Secondary primary head and neck cancers, increased risk|Maternal risk of Down syndrome child, association with.|Lung cancer, reduced risk, association with|Lung cancer, increased risk, association with|Lung cancer, decreased risk, association with|Immunodeficiency, centromeric instability and facial anomalies syndrome|Hirschsprung disease |Gastric cancer, decreased risk, association with|Colorect…	0.0003	ARID4B[1.11111111111]DNMT3B
ARID5A	THRA	Thyroid hormone resistance, atypical|Thyroid hormone resistance|Respiratory disease, aspirin-exacerbated|Hypothyroidism|Autism spectrum disorder	6e-05	ARID5A[1.75438596491]THRA
ARID5B	SOX2	Hypogonadotropic hypogonadism & ocular malformation|Hypothalamo-pituitary tumours|Hypothalamo-pituitary-gonadal axis abnormalities|Microcephaly |Microcephaly and intellectual disability |Microphthalmia |Microphthalmia, iris coloboma, anal atresia & nasal skin tag|Ocular coloboma|SOX2 anophthalmia syndrome|Hypogonadotropic hypogonadism|Hirschsprung disease, modifier of|Deafness |Anophthalmia|Anoph…	0.00018	ARID5B[3.26797385621]SOX2
ARIH1	EIF4G1	Cerebellar ataxia |Parkinson disease	0.00054	ARIH1[1.11111111111]EIF4G1
ARIH2	HOXA10	Genital malformations|Genitourinary malformations|Mulleran duct anomaly	6e-05	ARIH2[1.25]HOXA10
ARL1	GRIP1	Schizophrenia and epilepsy|Fraser syndrome|Autism	0.00018	ARL1[1.25]GRIP1
ARL10	RIPK4	Popliteal pterygium syndrome|Bartsocas-Papas syndrome|Autism spectrum disorder	0.00036	ARL10[3.6231884058]RIPK4
ARL11	GOSR2	Hypertension, association with|Muscular dystrophy |Progressive myoclonus epilepsy with early ataxia	0.00042	ARL11[3.23624595469]GOSR2
ARL13A	TUBB3	Tubulinopathy|Moebius syndrome, Kallmann syndrome and cyclic vomiting|Cortical development malformations and neuronal migration defects|Congenital fibrosis of the extraocular muscles 3|Axonal sensorimotor polyneuropathy.	0.0003	ARL13A[3.27868852459]TUBB3
ARL14	GOSR2	Hypertension, association with|Muscular dystrophy |Progressive myoclonus epilepsy with early ataxia	0.00036	ARL14[3.23624595469]GOSR2
ARL14EPL	SETDB2	Autism|Lung cancer, susceptibility to, association with|Potential protein deficiency	0.00012	ARL14EPL[1.51515151515]SETDB2
ARL15	RASA1	Capillary malformations, multifocal|Haemorrhagic telangiectasia |Parkes-Weber syndrome with lymphatic abnormalities|Pial fistulae & intracranial AV fistula|Sturge-Weber syndrome|Capillary malformations|Capillary malformation-arteriovenous malformation.|Capillary malformation-arteriovenous malformation|Capillary malformation - arteriovenous malformation|Arteriovenous malformation |Arteriovenous fi…	0.00018	ARL15[4.0]RASA1
ARL16	KIAA1432	Autism	0.00096	ARL16[2.4154589372]KIAA1432
ARL17A	GOSR2	Hypertension, association with|Muscular dystrophy |Progressive myoclonus epilepsy with early ataxia	0.00036	ARL17A[3.23624595469]GOSR2
ARL17B	GOSR2	Hypertension, association with|Muscular dystrophy |Progressive myoclonus epilepsy with early ataxia	0.00036	ARL17B[3.23624595469]GOSR2
ARL2	TUBB2B	Polymicrogyria-like, perisylvian|Polymicrogyria, asymmetrical|Polymicrogyria, diffuse|Seizures |Tubulinopathy|Polymicrogyria-like, diffuse|Polymicrogyria with dysmorphic basal ganglia|Pachygyria, bilateral regional|Pachygyria |Microcephaly, intellectual disability, spastic tetraparesis and scoliosis|Microcephaly, corpus callosum agenesis, schizencephaly, polymicrogyria, and vermis & right third n…	0.00018	ARL2[1.11111111111]TUBB2B
ARL2BP	TUBB2B	Polymicrogyria-like, perisylvian|Polymicrogyria, asymmetrical|Polymicrogyria, diffuse|Seizures |Tubulinopathy|Polymicrogyria-like, diffuse|Polymicrogyria with dysmorphic basal ganglia|Pachygyria, bilateral regional|Pachygyria |Microcephaly, intellectual disability, spastic tetraparesis and scoliosis|Microcephaly, corpus callosum agenesis, schizencephaly, polymicrogyria, and vermis & right third n…	0.00042	ARL2BP[1.25]ARL2[1.11111111111]TUBB2B
ARL3	CALM3	Cardiomyopathy, hypertrophic, modifier of, association with|Catecholaminergic polymorphic ventricular tachycardia|Long QT syndrome	0.00024	ARL3[1.11111111111]CALM3
ARL4A	GOSR2	Hypertension, association with|Muscular dystrophy |Progressive myoclonus epilepsy with early ataxia	0.00048	ARL4A[3.23624595469]GOSR2
ARL4C	GOSR2	Hypertension, association with|Muscular dystrophy |Progressive myoclonus epilepsy with early ataxia	0.00036	ARL4C[3.23624595469]GOSR2
ARL4D	GOSR2	Hypertension, association with|Muscular dystrophy |Progressive myoclonus epilepsy with early ataxia	0.00048	ARL4D[3.23624595469]GOSR2
ARL5A	GOSR2	Hypertension, association with|Muscular dystrophy |Progressive myoclonus epilepsy with early ataxia	0.0006	ARL5A[3.23624595469]GOSR2
ARL5B	GOSR2	Hypertension, association with|Muscular dystrophy |Progressive myoclonus epilepsy with early ataxia	0.00036	ARL5B[3.23624595469]GOSR2
ARL5C	GOSR2	Hypertension, association with|Muscular dystrophy |Progressive myoclonus epilepsy with early ataxia	0.00036	ARL5C[3.23624595469]GOSR2
ARL6IP1	SHH	Solitary median maxillary central incisor|Preaxial polydactyly, triphalangeal thumb & radial ray deficiency|Preaxial polydactyly type 2|Preaxial polydactyly |Polysyndactyly, Haas type|Syndactyly IV |Syndactyly IV with tibial hypoplasia|Tibial hemimelia-polydactyly-five-fingered hand syndrome|Tibial hypoplasia, polydactyly & triphalangeal first fingers|Triphalangeal thumb |Triphalangeal thumb-poly…	6e-05	ARL6IP1[1.25]SHH
ARL6IP4	ARL6	Retinitis pigmentosa|Bardet-Biedl syndrome	0.00018	ARL6IP4[1.75746924429]ARL6
ARL6IP5	SLC1A1	Autism spectrum disorder |Dicarboxylic aminoaciduria|Obsessive-compulsive disorder |Psychosis |Schizophrenia and epilepsy	0.00018	ARL6IP5[1.25]SLC1A1
ARL6IP6	ARL6	Retinitis pigmentosa|Bardet-Biedl syndrome	6e-05	ARL6IP6[1.75746924429]ARL6
ARL8A	AURKC	Macrozoospermia.|Macrozoospermia|Large-headed spermatazoa|Infertility, male	0.00018	ARL8A[1.11111111111]AURKC
ARL8B	AURKC	Macrozoospermia.|Macrozoospermia|Large-headed spermatazoa|Infertility, male	0.00018	ARL8B[1.11111111111]AURKC
ARL9	GOSR2	Hypertension, association with|Muscular dystrophy |Progressive myoclonus epilepsy with early ataxia	0.00036	ARL9[3.23624595469]GOSR2
ARMC1	PRKAG3	Altered glycogen and triglyceride levels in muscle	0.0009	ARMC1[3.11526479751]ELAVL1[1.25]PRKAG3
ARMC10	SMAD4	Juvenile polyposis syndrome with thoracic aortic disease|Juvenile polyposis syndrome/Ménétrier's disease.|Laryngotracheal stenosis, arthropathy, prognathism & short stature|Myhre syndrome|Pulmonary arterial hypertension|Juvenile polyposis syndrome|Juvenile polyposis coli|Juvenile polyposis and haemorrhagic telangiectasia|Haemorrhagic telangiectasia|Gastrointestinal polyposis|Cancer |Breast cancer	0.0003	ARMC10[3.37837837838]UBC[1.11111111111]SMAD4
ARMC12	AR	Primary amenorrhea|Premature ovarian failure |Infertility, male|Infertility, idiopathic|Hypospadias.|Hypospadias, non-syndromic|Hypospadias, increased risk|Prostate cancer |Prostate cancer, increased risk, association|Pseudohermaphroditism, male|Reifenstein syndrome|Spino-bulbar muscular atrophy (Kennedy disease)|Testicular dysgenesis syndrome|Urothelial carcinoma, association with|Uterine leiomy…	0.00012	ARMC12[2.22222222222]AR
ARMC4	FRY	Intellectual disability |Schizophrenia	0.0006	ARMC4[3.08641975309]FRY
ARMC5	TUBGCP4	Autism|Microcephaly with chorioretinopathy	0.00036	ARMC5[2.0]TUBG1[1.0152284264]TUBGCP4
ARMC6	FUS	Parkinson disease |Motor neuron disease, lower|Frontotemporal lobar degeneration|Frontotemporal dementia, behavioural variant |Flail leg syndrome, juvenile-onset.|Essential tremor|Amyotrophic lateral sclerosis, juvenile with basophilic inclusion|Amyotrophic lateral sclerosis	0.00024	ARMC6[3.300330033]FUS
ARMC7	CUL3	Schizophrenia|Pseudohypoaldosteronism type II|Hyperkalaemic hypertension.|Hyperkalaemic hypertension|Congenital heart disease |Autism spectrum disorder|Autism	0.00072	ARMC7[2.30414746544]KCTD13[1.11111111111]CUL3
ARMC8	CTNNB1	Schizophrenia |Intellectual disability, syndromic |Intellectual disability|Developmental delay, neurodegeneration & hair/skin/facial anomalies|Colorectal adenoma|Autism|Adenomatous polyposis coli	0.00054	ARMC8[1.73611111111]CTNNB1
ARMC9	SMAD4	Juvenile polyposis syndrome with thoracic aortic disease|Juvenile polyposis syndrome/Ménétrier's disease.|Laryngotracheal stenosis, arthropathy, prognathism & short stature|Myhre syndrome|Pulmonary arterial hypertension|Juvenile polyposis syndrome|Juvenile polyposis coli|Juvenile polyposis and haemorrhagic telangiectasia|Haemorrhagic telangiectasia|Gastrointestinal polyposis|Cancer |Breast cancer	0.00036	ARMC9[3.37837837838]UBC[1.11111111111]SMAD4
ARMCX2	VIM	Congenital cataract	6e-05	ARMCX2[5.20833333333]VIM
ARMCX5	ZFP36L1	Butyrate response factor 1 deficiency	0.00036	ARMCX5[2.079002079]DCP2[1.11111111111]ZFP36L1
ARMS2	HMCN1	Macular degeneration, age related|Splenic epidermoid cyst|Stargardt disease	6e-05	ARMS2[1.25]HMCN1
ARNT	SMAD4	Juvenile polyposis syndrome with thoracic aortic disease|Juvenile polyposis syndrome/Ménétrier's disease.|Laryngotracheal stenosis, arthropathy, prognathism & short stature|Myhre syndrome|Pulmonary arterial hypertension|Juvenile polyposis syndrome|Juvenile polyposis coli|Juvenile polyposis and haemorrhagic telangiectasia|Haemorrhagic telangiectasia|Gastrointestinal polyposis|Cancer |Breast cancer	0.00012	ARNT[1.11111111111]SMAD4
ARNT2	HIF1A	Oral squamous cell carcinoma, association with|Predispostion to power sports|Prostate cancer|Reduced hypoxic stress at altitude, association|Renal carcinoma, association with|Schizophrenia |Urinary cancer, in Asians, and prostate cancer, association with.|Urinary cancer, in Caucasians, association with.|More severe septal hypertrophy and diastolic dysfunction, in hypertrophic cardiomyopathy, asso…	0.00018	ARNT2[1.25]HIF1A
ARNTL	PER2	Winter depression, association with|Reduced alcohol consumption, association with|Familial advanced sleep phase syndrome|Diurnal preference traits, association with |Autism spectrum disorder	0.00012	ARNTL[1.04166666667]PER2
ARNTL2	SERPINE1	Pre-eclampsia, association with.|Recurrent miscarriage & implantation failure, association with|Recurrent pregnancy loss, association with|Recurrent pregnancy loss, association with.|Renal function impairment in the acute phase of Puumala hantavirus infection, association with.|Spontaneous abortion, in polycystic ovarian syndrome, association|Venous thromboembolism, in Caucasians, association wit…	6e-05	ARNTL2[1.11111111111]SERPINE1
ARPC1A	MYO1C	Deafness |Sensorineural hearing loss, bilateral	6e-05	ARPC1A[1.11111111111]MYO1C
ARPC1B	NCKAP1	Autism |Potential protein deficiency	0.00042	ARPC1B[1.11111111111]NCKAP1
ARPC2	ARPC3	Porokeratosis, disseminated superficial actinic	0.00012	ARPC2[1.04821802935]ARPC3
ARPC4	ARPC3	Porokeratosis, disseminated superficial actinic	0.00018	ARPC4[1.04821802935]ARPC3
ARPC4-TTLL3	ARPC3	Porokeratosis, disseminated superficial actinic	0.00018	ARPC4-TTLL3[1.20918984281]ARPC3
ARPC5	MYO1C	Deafness |Sensorineural hearing loss, bilateral	0.00012	ARPC5[1.11111111111]MYO1C
ARPC5L	ARPC3	Porokeratosis, disseminated superficial actinic	0.00012	ARPC5L[1.20048019208]ARPC3
ARPP19	MASTL	Thrombocytopaenia	0.00012	ARPP19[1.25]MASTL
ARPP21	BDNF	Poor visuospatial/constructional performance, association with|Parkinson disease, association with|Paranoid schizophrenia, age at onset and intensity of symptoms, association with.|Obsessive-compulsive disorder, association with|Obesity, in WAGR|Obesity and neurobehavioural problems |Mood disorder, association with|Major depressive disorder, remission in older subjects|Major depressive disorder, …	0.00012	ARPP21[1.25]BDNF
ARR3	RAC1	Ulcerative colitis, increased risk, association with|Reduced promoter activity|Radial ray defect|Azathioprine haematotoxicity in TPMT carriers, association with	6e-05	ARR3[1.11111111111]RAC1
ARRB1	DNAJC6	Schizophrenia|Parkinsonism, juvenile|Mental retardation, epilepsy & early-onset obesity	0.00018	ARRB1[1.11111111111]DNAJC6
ARRB2	LHCGR	Leydig cell hypoplasia II|Luteinizing hormone resistance|Luteinizing hormone serum levels, association with|Male precocious puberty|Polycystic ovary syndrome, increased risk|Premature ovarian failure |Primary amenorrhea|Pseudohermaphroditism|Pseudohermaphroditism, male, incomplete|Testicular cancer, reduced risk|XY sex reversal |Leydig cell hypoplasia I |Leydig cell hypoplasia & male pseudohermap…	6e-05	ARRB2[1.11111111111]LHCGR
ARRDC1	ITCH	Syndromic multisystem autoimmune disease	0.00018	ARRDC1[1.74520069808]ITCH
ARRDC2	EIF2B1	Leukoencephalopathy with vanishing white matter|Vanishing white matter disease	0.0003	ARRDC2[3.01204819277]EIF2B1
ARRDC3	TP53	Medulloblastoma.|Medulloblastoma |Lung cancer, increased risk, association with|Lung cancer, association with|Lung cancer|Lower age of cancer onset, association with|Meningioma|Metastasis, association with|Multiple cancers|Multiple diverse neoplasms|Multiple primary cutaneous melanomas in Li-Fraumeni syndrome|Muscular dystrophy, limb-girdle, modifier of|Myelodysplastic/myeloproliferative disease|…	6e-05	ARRDC3[1.25]TP53
ARRDC4	ITCH	Syndromic multisystem autoimmune disease	6e-05	ARRDC4[2.0366598778]ITCH
ARRDC5	ITCH	Syndromic multisystem autoimmune disease	0.00018	ARRDC5[3.80228136882]ITCH
ARSD	STS	Nephrotic syndrome with ichthyosis|Nephrotic syndrome and ichthyosis.|Increased transcriptional activity|Ichthyosis, with mental retardation|Ichthyosis, developmental delay, absent speech & autistic features|Ichthyosis with autistic spectrum disorder|Ichthyosis|Decreased transcriptional activity|Corneal dystrophy, pre-Descemet|Attention deficit hyperactivity disorder, association with	6e-05	ARSD[1.11111111111]STS
ARSF	STS	Nephrotic syndrome with ichthyosis|Nephrotic syndrome and ichthyosis.|Increased transcriptional activity|Ichthyosis, with mental retardation|Ichthyosis, developmental delay, absent speech & autistic features|Ichthyosis with autistic spectrum disorder|Ichthyosis|Decreased transcriptional activity|Corneal dystrophy, pre-Descemet|Attention deficit hyperactivity disorder, association with	6e-05	ARSF[1.11111111111]STS
ARSH	STS	Nephrotic syndrome with ichthyosis|Nephrotic syndrome and ichthyosis.|Increased transcriptional activity|Ichthyosis, with mental retardation|Ichthyosis, developmental delay, absent speech & autistic features|Ichthyosis with autistic spectrum disorder|Ichthyosis|Decreased transcriptional activity|Corneal dystrophy, pre-Descemet|Attention deficit hyperactivity disorder, association with	6e-05	ARSH[1.11111111111]STS
ARSI	STS	Nephrotic syndrome with ichthyosis|Nephrotic syndrome and ichthyosis.|Increased transcriptional activity|Ichthyosis, with mental retardation|Ichthyosis, developmental delay, absent speech & autistic features|Ichthyosis with autistic spectrum disorder|Ichthyosis|Decreased transcriptional activity|Corneal dystrophy, pre-Descemet|Attention deficit hyperactivity disorder, association with	6e-05	ARSI[1.11111111111]STS
ARSJ	STS	Nephrotic syndrome with ichthyosis|Nephrotic syndrome and ichthyosis.|Increased transcriptional activity|Ichthyosis, with mental retardation|Ichthyosis, developmental delay, absent speech & autistic features|Ichthyosis with autistic spectrum disorder|Ichthyosis|Decreased transcriptional activity|Corneal dystrophy, pre-Descemet|Attention deficit hyperactivity disorder, association with	6e-05	ARSJ[1.11111111111]STS
ARSK	STS	Nephrotic syndrome with ichthyosis|Nephrotic syndrome and ichthyosis.|Increased transcriptional activity|Ichthyosis, with mental retardation|Ichthyosis, developmental delay, absent speech & autistic features|Ichthyosis with autistic spectrum disorder|Ichthyosis|Decreased transcriptional activity|Corneal dystrophy, pre-Descemet|Attention deficit hyperactivity disorder, association with	6e-05	ARSK[1.11111111111]STS
ART3	KRT16	Pachyonychia congenita with palmoplantar keratoderma|Pachyonychia congenita 1|Pachyonychia congenita |Keratoderma, non-epidermolytic palmoplantar	6e-05	ART3[1.25]KRT16
ART4	RPS10	Diamond-Blackfan anaemia	0.00072	ART4[3.4965034965]UPF2[1.11111111111]RPS10
ARTN	GDNF	Urinary tract malformation|Renal agenesis |Medullary sponge kidney |Hirschsprung disease|Colonic aganglionosis	6e-05	ARTN[1.11111111111]GDNF
ARV1	CYP7B1	Spastic paraplegia 5a|Spastic paraplegia 5 with sensory ataxia|Spastic paraplegia 5|Spastic paraplegia|Oxysterol 7α-hydroxylase deficiency|Increased transcriptional activity|HIV 1 infection, reduced risk, association with|Cholestasis, severe|Spastic paraplegia 5a.	0.00018	ARV1[4.48430493274]CYP7B1
ARVCF	CDH1	Reduced transcriptional efficiency, association|Gastric cancer, diffuse|Gastric cancer, diffuse.|Gastric cancer, susceptibility to |Increased promoter activity|Invasive lobular breast cancer/lobular carcinoma in situ|Nasopharyngeal cancer, association with|Nephrolithiasis, decreased risk|Oral clefts |Orofacial clefting |Papillary thyroid carcinoma, association with.|Papillary thyroid carcinoma, p…	0.00018	ARVCF[1.25]CDH1
ASAH2	ASAH1	Farber disease|Spinal muscular atrophy associated with progressive myoclonic epilepsy	6e-05	ASAH2[1.25]ASAH1
ASAH2B	SMAD4	Juvenile polyposis syndrome with thoracic aortic disease|Juvenile polyposis syndrome/Ménétrier's disease.|Laryngotracheal stenosis, arthropathy, prognathism & short stature|Myhre syndrome|Pulmonary arterial hypertension|Juvenile polyposis syndrome|Juvenile polyposis coli|Juvenile polyposis and haemorrhagic telangiectasia|Haemorrhagic telangiectasia|Gastrointestinal polyposis|Cancer |Breast cancer	0.0003	ASAH2B[3.37837837838]UBC[1.11111111111]SMAD4
ASAH2C	CYP17A1	Endometriosis, association with|Oligoasthenoteratozoospermia, association with |Polycystic ovaries, association with|Prostate cancer, reduced risk, association with|Pseudohermaphroditism|Short menstrual cycle|Steroid-17 alpha-hydroxylase deficiency |Colorectal cancer onset, association with|Breast cancer, susceptibility, association with|Breast cancer, risk modifier|17-alpha-hydroxylase/17,20-lya…	6e-05	ASAH2C[1.25]CYP17A1
ASAP1	RAC1	Ulcerative colitis, increased risk, association with|Reduced promoter activity|Radial ray defect|Azathioprine haematotoxicity in TPMT carriers, association with	6e-05	ASAP1[1.11111111111]RAC1
ASAP2	RAC1	Ulcerative colitis, increased risk, association with|Reduced promoter activity|Radial ray defect|Azathioprine haematotoxicity in TPMT carriers, association with	6e-05	ASAP2[1.11111111111]RAC1
ASAP3	IKBKG	Incontinentia pigmenti, familial|Mycobacterial infection, susceptibility to|Mycobacteriosis, atypical, familial|OL-HED-ID|Osteopetrosis, lymphoedema, hypohidrotic ectodermal dysplasia and immunodeficiency|Progressive macrocephaly, recurrent infections, ectodermal dysplasia, benign tumors, and neuropathy|White matter anomalies in Xq28 duplication syndrome|Incontinentia pigmenti with immune deficie…	0.00024	ASAP3[1.75131348511]IKBKG
ASB11	DDOST	Congenital disorder of glycosylation	0.00018	ASB11[3.25732899023]DDOST
ASB12	SAG	Retinitis pigmentosa.|Retinitis pigmentosa, autosomal recessive/Leber congenital amaurosis ?|Retinitis pigmentosa, autosomal recessive.|Retinitis pigmentosa, autosomal recessive|Retinitis pigmentosa|Oguchi disease|Macular dysfunction in Oguchi disease patients	0.00018	ASB12[1.7825311943]SAG
ASB13	POLR3A	Tremor-ataxia with central hypomyelinating leukodystrophy|Leukodystrophy with oligodontia|Hypomyelination, hypodontia & hypogonadotropic hypogonadism with late-onset growth hormone deficiency|Hypomyelination, hypodontia & hypogonadotropic hypogonadism|Hypomyelination, cerebellar atrophy & corpus callosum hypoplasia|Hypomyelination |Hypomyelinating leukodystrophy |Cerebellar ataxia	0.00042	ASB13[3.25732899023]POLR3A
ASB14	NTRK1	Sensory and autonomic neuropathy type V|Sensory and autonomic neuropathy type IV, atypical.|Sensory and autonomic neuropathy type IV|Sensory and autonomic neuropathy |Schizophrenia, association with|Pain insensitivity, congenital with anhidrosis.|Pain insensitivity, congenital with anhidrosis|Pain insensitivity, congenital|Insensitivity to pain, congenital with anhidrosis|Alzheimer's disease, spo…	0.00012	ASB14[1.85185185185]NTRK1
ASB15	VIM	Congenital cataract	0.00012	ASB15[3.25732899023]VIM
ASB16	AHCY	S-adenosylhomocysteine hydrolase deficiency|Reduced transcription|Reduced activity|Hypermethioninaemia with S-adenosylhomocysteine hydrolase deficiency|Altered DNA binding	0.00018	ASB16[3.25732899023]AHCY
ASB17	ATP2A2	Schizophrenia |Reduced mRNA expression |Hypertension, reduced risk, association with |Darier disease, comedonal|Darier disease|Acrokeratosis verruciformis	6e-05	ASB17[3.25732899023]ATP2A2
ASB18	ASS1	Citrullinaemia|Citrullinaemia type I|Polycystic kidney disease 1	6e-05	ASB18[3.25732899023]ASS1
ASB2	NOTCH1	Tetralogy of Fallot |Hypoplastic left heart syndrome|Congenital heart disease |Congenital heart defect|Calcified aortic valve with ascending aortic aneurysm|Bicuspid aortic valve|Aortic valve stenosis, tricuspid, calcific.|Aortic valve stenosis, tricuspid, calcific|Aortic valve disease|Aortic coarctation|Adams-Oliver syndrome	6e-05	ASB2[1.25]NOTCH1
ASB4	COMMD1	Elevated urinary copper	0.0003	ASB4[1.11111111111]COMMD1
ASB5	ATP2A2	Schizophrenia |Reduced mRNA expression |Hypertension, reduced risk, association with |Darier disease, comedonal|Darier disease|Acrokeratosis verruciformis	6e-05	ASB5[3.25732899023]ATP2A2
ASB6	SAG	Retinitis pigmentosa.|Retinitis pigmentosa, autosomal recessive/Leber congenital amaurosis ?|Retinitis pigmentosa, autosomal recessive.|Retinitis pigmentosa, autosomal recessive|Retinitis pigmentosa|Oguchi disease|Macular dysfunction in Oguchi disease patients	0.00018	ASB6[1.7825311943]SAG
ASB7	SAG	Retinitis pigmentosa.|Retinitis pigmentosa, autosomal recessive/Leber congenital amaurosis ?|Retinitis pigmentosa, autosomal recessive.|Retinitis pigmentosa, autosomal recessive|Retinitis pigmentosa|Oguchi disease|Macular dysfunction in Oguchi disease patients	0.00018	ASB7[1.7825311943]SAG
ASB8	HOXD4	Acute lymphoblastic leukaemia	0.00018	ASB8[2.5974025974]HOXD4
ASB9	CKM	Muscle creatine kinase deficiency	6e-05	ASB9[1.25]CKM
ASCC2	JUN	Lung cancer, increased risk, association with|Congenital heart disease |Colorectal cancer, increased risk, association with	0.00018	ASCC2[1.74216027875]JUN
ASCL2	EP300	Schizophrenia|Rubinstein-Taybi syndrome, non-typical|Rubinstein-Taybi syndrome|Cornelia de Lange syndrome features|Allogeneic hematopoietic stem cell transplantation, outcome, association with	0.00024	ASCL2[1.76366843034]EP300
ASCL3	TCF3	Autism	0.00012	ASCL3[1.73611111111]TCF3
ASCL4	TCF4	Schizophrenia |Rett syndrome, variant / Pitt-Hopkins syndrome|Pitt-Hopkins syndrome|Mental retardation and microcephaly|Mental retardation & facial anomalies|Intellectual disability, nonsyndromic|Intellectual disability and dysmorphisms|Intellectual disability |Fuchs endothelial corneal dystrophy, susceptibility to|Fuch's corneal dystrophy, association with|Angelman syndrome	0.00012	ASCL4[2.78551532033]TCF4
ASCL5	TCF3	Autism	6e-05	ASCL5[2.77008310249]TCF3
ASF1A	CDKN1A	Systemic lupus erythematosus, increased risk, association with|Squamous cell carcinoma of the head and neck, association with|Retinoblastoma, increased risk|Parkinson disease with dementia, association with|Parathyroid adenoma |Oesophageal cancer, association with|Multiple endocrine neoplasia 1|Lung cancer, association with|Cervical squamous cell carinoma, association with|Acute myeloid leukaemia…	6e-05	ASF1A[1.11111111111]CDKN1A
ASF1B	CIAO1	Autism	0.00048	ASF1B[1.37741046832]CIAO1
ASGR1	MMP9	Myopia, association with|Metaphyseal anadysplasia|Lumbar-disc herniation, association with|Lower plasma MMP-9 concentrations in obese children|Leukemia, risk, association with|Intercranial aneurysm, association with|Non-atopic asthma, in children, association with|Not associated with coronary artery disease|Obesity, association with|Pelvis organ prolapse, association with|Plasma MMP-9 concentrati…	6e-05	ASGR1[1.25]MMP9
ASGR2	TG	Thyroid cancer, increased risk, association with|Thyroglobulin retention & hypothyroidism|Potential protein deficiency|Hypothyroidism|Goitre, simple|Goitre, dyshormonogenetic|Goitre, congenital|Goitre, adenomatous|Goitre with hypothyroidism.|Goitre with hypothyroidism|Autoimmune thyroid disease, association with|Thyroid dyshormonogenesis	6e-05	ASGR2[1.25]TG
ASH1L	SMARCB1	Multiple meningiomas|Nicolaides-Baraitser syndrome|Posterior fossa brain tumours|Rhabdoid predisposition syndrome|Rhabdoid tumour|Rhabdoid tumour predisposition & schwannomatosis|Schwannomatosis|Kleefstra syndrome|Kidney tumours|Increased expression|Coffin-Siris syndrome|CNS Atypical Teratoid/Rhabdoid tumours|Chondrosarcoma.|Brain and Kidney tumours|Atypical teratoid/rhabdoid tumours|Atrioventric…	0.00012	ASH1L[1.58982511924]SMARCB1
ASH2L	APC	Increased bone mineral density|Hepatoblastoma.|Hepatoblastoma|Gardner syndrome.|Facial palsy|Extra nuchal-type fibroma, association with|Desmoid tumours|Juvenile polyposis coli|Leukaemia risk|Medulloblastoma |Multiple adenomas|Neoplasia, multifocal hepatic.|Pilomatrixoma|Potential protein deficiency|Thyroid cancer|Turcot syndrome.|Desmoid tumour|Colorectal cancer?|Colorectal cancer, severe phenot…	0.00024	ASH2L[1.11111111111]APC
ASIC1	PICK1	Altered transcriptional activity|Globozoospermia	6e-05	ASIC1[1.25]PICK1
ASIC2	HSPA8	Coronary heart disease, decreased risk, association with |Lung cancer, association with|Schizophrenia	0.00012	ASIC2[1.25]HSPA8
ASIC3	SLC9A3R1	Schizophrenia|Renal lithiasis & decreased kidney phosphate reabsorption|Psoriasis, susceptibility, association with|Nephrolithiasis/bone demineralization|Hypophosphataemic nephrolithiasis/osteoporosis 2.|Hypophophataemic nephrolithiasis/osteoporosis 2	0.00012	ASIC3[1.25]SLC9A3R1
ASIC4	SCNN1B	Reduced aldosterone excretion, association with|Pseudohypoaldosteronism, multi-system|Pseudohypoaldosteronism 1|Liddle syndrome|Hypertension, association with|Hypertension|Cystic fibrosis, non-classic|Cystic fibrosis related disorder ?|Bronchiectasis	0.00036	ASIC4[4.20168067227]STOML1[3.28947368421]SCNN1B
ASIC5	SCNN1B	Reduced aldosterone excretion, association with|Pseudohypoaldosteronism, multi-system|Pseudohypoaldosteronism 1|Liddle syndrome|Hypertension, association with|Hypertension|Cystic fibrosis, non-classic|Cystic fibrosis related disorder ?|Bronchiectasis	0.00036	ASIC5[4.20168067227]STOML1[3.28947368421]SCNN1B
ASIP	SLC2A4	Diabetes, NIDDM	0.00018	ASIP[1.11111111111]SLC2A4
ASMTL	TPH2	Peripartum major depression and anxiety, increased risk|Increased mRNA expression |Increased amygdala activity|Bipolar affective disorder, association with|Attention-deficit/hyperactivity disorder, association with.|Attention deficit hyperactivity disorder|Alternative splicing|Altered gene expression|Reduced promoter activity|Suicide, association with |Tryptophan hydroxylase 2 deficiency|Unipolar…	0.00012	ASMTL[1.4450867052]TPH2
ASNA1	VAPB	VAPB variant|Spinal muscular atrophy.|Spinal muscular atrophy with dysautonomia|Amyotrophic lateral sclerosis	0.00012	ASNA1[1.25]VAPB
ASNS	ZAP70	ZAP70 deficiency|Immunodeficiency, T-cell defect|Immunodeficiency, severe combined|Immunodeficiency, late onset|CD8 deficiency	0.00125	ASNS[3.6231884058]ZAP70
ASNSD1	SMAD4	Juvenile polyposis syndrome with thoracic aortic disease|Juvenile polyposis syndrome/Ménétrier's disease.|Laryngotracheal stenosis, arthropathy, prognathism & short stature|Myhre syndrome|Pulmonary arterial hypertension|Juvenile polyposis syndrome|Juvenile polyposis coli|Juvenile polyposis and haemorrhagic telangiectasia|Haemorrhagic telangiectasia|Gastrointestinal polyposis|Cancer |Breast cancer	0.00042	ASNSD1[3.37837837838]UBC[1.11111111111]SMAD4
ASPG	LRRK2	Parkinson disease|Parkinson disease without Lewy bodies|Parkinson disease, association with|Parkinson disease, early onset|Parkinson disease, reduced risk, association with|Postural instability and gait difficulty, in Parkinson disease|Potential protein deficiency|Restless leg syndrome.|Rheumatoid arthritis|Parkinson and alzheimer disease|Non-skin / hormone-related / breast cancers, increased ris…	0.00048	ASPG[4.18410041841]LRRK2
ASPH	CREB1	Alzheimer disease, association with|Heart rate response to submaximal exercise, association with|Increased promoter activity|Major depressive disorder, association with|Multiple malformation syndrome	6e-05	ASPH[1.11111111111]CREB1
ASPN	SMAD3	Rheumatoid arthritis & multiple aneurysms|Thoracic aortic aneurysms |Thoracic aortic aneurysms and dissections|Thoracic aortic disorder, syndromic|Osteoarthritis|Marfan syndrome with aortopathy|Hypoplastic left heart syndrome with aortic aneurysm|Crohn's disease, increased risk, association with|Aortic aneurysms & dissections with early-onset osteoarthritis|Aneurysms-osteoarthritis syndrome	0.00012	ASPN[1.25]SMAD3
ASPSCR1	STXBP3	Autism	0.00012	ASPSCR1[1.11111111111]STXBP3
ASRGL1	SMAD4	Juvenile polyposis syndrome with thoracic aortic disease|Juvenile polyposis syndrome/Ménétrier's disease.|Laryngotracheal stenosis, arthropathy, prognathism & short stature|Myhre syndrome|Pulmonary arterial hypertension|Juvenile polyposis syndrome|Juvenile polyposis coli|Juvenile polyposis and haemorrhagic telangiectasia|Haemorrhagic telangiectasia|Gastrointestinal polyposis|Cancer |Breast cancer	0.00036	ASRGL1[3.37837837838]UBC[1.11111111111]SMAD4
ASTE1	XRCC4	Microcephaly, facial dysmorphism & short stature|Microcephaly, facial dysmorphism and short stature|Oral cancer, association with|Primordial dwarfism|Short stature, gonadal failure & early-onset metabolic syndrome|Lung cancer, susceptibility to, association with|Lung cancer, reduced risk, association with |Lung cancer risk, association with|Increased genotoxicity and oxidative damage, in lead exp…	6e-05	ASTE1[1.63132137031]XRCC4
ASTL	NKX2-5	Dilated cardiomyopathy & arrhythmias|Heterotaxy, vertebral defects, midline brain malformations, short stature & failure to thrive|Hypoplastic left heart syndrome|Isolated congenital asplenia|Tetralogy of Fallot|Thyroid dysgenesis|Ventricular arrhythmia & sudden cardiac death|Ventricular septal defect|Ventricular septal defect, association with|Wenckebach periodicity|Congenital heart disease.|Con…	0.00012	ASTL[4.7619047619]CHRD[1.11111111111]NKX2-5
ASTN1	SMAD4	Juvenile polyposis syndrome with thoracic aortic disease|Juvenile polyposis syndrome/Ménétrier's disease.|Laryngotracheal stenosis, arthropathy, prognathism & short stature|Myhre syndrome|Pulmonary arterial hypertension|Juvenile polyposis syndrome|Juvenile polyposis coli|Juvenile polyposis and haemorrhagic telangiectasia|Haemorrhagic telangiectasia|Gastrointestinal polyposis|Cancer |Breast cancer	0.0003	ASTN1[3.37837837838]UBC[1.11111111111]SMAD4
ASUN	CTDP1	Cataracts, facial dysmorphism, neuropathy	0.00054	ASUN[1.0]INTS1[1.0]CTDP1
ASXL2	BRD1	Autism	6e-05	ASXL2[1.11111111111]BRD1
ASXL3	KMT2A	Wiedemann-Steiner syndrome, atypical|Wiedemann-Steiner syndrome|Lymphoma, B-cell|Cornelia de Lange syndrome|Autism	0.00018	ASXL3[3.20512820513]KMT2A
ASZ1	DAZL	Azoospermia, association with|Ovarian failure|Premature ovarian failure|Spermatogenic failure, association with	0.00012	ASZ1[1.25]DAZL
ATAD1	PEX6	Zellweger syndrome C|Zellweger syndrome|Zellweger spectrum disorder, late-onset.|Tetralogy of Fallot|Peroxisome biogenesis disorder.|Peroxisome biogenesis disorder 4|Peroxisome biogenesis disorder 1|Peroxisome biogenesis disorder|Neonatal adrenoleukodystrophy	0.00233	ATAD1[4.36681222707]PEX6
ATAD2	SUPT16H	Autism	0.00018	ATAD2[1.4245014245]SUPT16H
ATAD2B	POLR3A	Tremor-ataxia with central hypomyelinating leukodystrophy|Leukodystrophy with oligodontia|Hypomyelination, hypodontia & hypogonadotropic hypogonadism with late-onset growth hormone deficiency|Hypomyelination, hypodontia & hypogonadotropic hypogonadism|Hypomyelination, cerebellar atrophy & corpus callosum hypoplasia|Hypomyelination |Hypomyelinating leukodystrophy |Cerebellar ataxia	0.00018	ATAD2B[1.24378109453]POLR3A
ATAD3A	ILK	Cardiomyopathy, dilated	6e-05	ATAD3A[1.35501355014]ILK
ATAD3B	AURKA	Tumour recurrence, increased risk, association with|Potential protein deficiency|Oesophageal cancer, association with|Intellectual disability/developmental delay|Hepatocellular carcinoma, association with|Colorectal cancer, onset, association with|Cancer, reduced risk|Cancer susceptibility, association with|Breast cancer, association with|Breast cancer in premenopausal women, increased risk, asso…	0.00024	ATAD3B[2.71002710027]AURKA
ATAD3C	PHKG2	Phosphorylase kinase deficiency|Glycogen storage disease 9c|Glycogen storage disease 9	6e-05	ATAD3C[2.5974025974]PHKG2
ATAD5	FEN1	Lung cancer, increased risk, association with|Glioma, association with.|Gastrointestinal cancer, increased risk, association with|Breast cancer, increased risk|Breast cancer	0.00054	ATAD5[1.32978723404]FEN1
ATE1	AAAS	Triple-A syndrome with type I Chiari malformation & spinal cord abnormalities|Triple-A syndrome|Triple A syndrome|Axonal neuropathy|Adrenal insufficiency	0.00054	ATE1[1.35501355014]RAE1[1.11111111111]AAAS
ATF1	JUN	Lung cancer, increased risk, association with|Congenital heart disease |Colorectal cancer, increased risk, association with	0.00024	ATF1[1.11111111111]JUN
ATF2	NOG	Symphalangism, facial dysmorphology, intellectual disability, ADHD & hearing loss|Symphalangism, joint contractures, hyperopia, hearing loss & tracheo-oesophageal fistula|Symphalangism, proximal|Symphalangism, proximal & conductive hearing loss|Tarsal/carpal coalition syndrome|Teunissen-Cremers syndrome|Stapes ankylosis with broad thumb and toes|Premature ovarian failure and proximal symphalangis…	6e-05	ATF2[1.11111111111]NOG
ATF4	CAMK4	Autism spectrum disorder, increased risk|Azoospermia|Longevity, association with	0.00042	ATF4[1.25]CAMK4
ATF5	SHH	Solitary median maxillary central incisor|Preaxial polydactyly, triphalangeal thumb & radial ray deficiency|Preaxial polydactyly type 2|Preaxial polydactyly |Polysyndactyly, Haas type|Syndactyly IV |Syndactyly IV with tibial hypoplasia|Tibial hemimelia-polydactyly-five-fingered hand syndrome|Tibial hypoplasia, polydactyly & triphalangeal first fingers|Triphalangeal thumb |Triphalangeal thumb-poly…	0.00018	ATF5[1.25]SHH
ATF6B	SREBF2	Non-alcoholic fatty liver disease, association with|Increased plasma total cholesterol levels, association with|Increased low density lipoprotein cholesterol levels, association|Increased intima-media thickness, association with|Hypercholesterolaemia |High HDL cholesterol	0.00048	ATF6B[1.75746924429]NFYC[1.11111111111]SREBF2
ATF7	MBD3	Autism	0.00018	ATF7[1.45348837209]MBD3
ATF7IP	TERT	Malignant glioma, association with|Male infertility, association with|Lynch syndrome, modifier of|Lung cancer, shorter survival, association with|Lung cancer, increased risk, association with|Lung adenocarcinoma, susceptibility to, association with|Lower telomerase activity|Longevity, association with.|Hoyeraal-Hreidarsson syndrome.|Hoyeraal-Hreidarsson syndrome |Epithelial cancer, protection aga…	0.00018	ATF7IP[1.25]TERT
ATF7IP2	MBD1	Autism	0.00018	ATF7IP2[1.75438596491]MBD1
ATG10	KRT85	Ectodermal dyplasia, hair-nail type	6e-05	ATG10[1.04712041885]KRT85
ATG12	ATG7	Earlier onset in Huntington disease, association with |Parkinson disease	0.00012	ATG12[1.12866817156]ATG7
ATG13	RB1CC1	Schizophrenia |Lung cancer|Leukemia, risk, association with|Increased promoter activity|Decreased promoter activity	6e-05	ATG13[1.11111111111]RB1CC1
ATG14	PIK3C3	Anti-Ro & anti-Sm antibodies, in lupus, in African-Americans, association|Bipolar disorder/schizophrenia association with|Intellectual disability	0.00012	ATG14[1.25]PIK3C3
ATG16L1	CUL3	Schizophrenia|Pseudohypoaldosteronism type II|Hyperkalaemic hypertension.|Hyperkalaemic hypertension|Congenital heart disease |Autism spectrum disorder|Autism	0.00024	ATG16L1[1.25]CUL3
ATG16L2	ATG5	Parkinson disease |Lupus nephritis |Childhood asthma, reduced risk, association with|Childhood asthma, association with	6e-05	ATG16L2[1.25]ATG5
ATG2A	MITF	Waardenburg syndrome 2A|Waardenburg syndrome 2.|Waardenburg syndrome 2|Waardenburg syndrome|Tietz/Waardenburg type 2A-like syndrome|Tietz syndrome|Reduced expression|Melanoma / renal cell carcinoma, predisposition to|Melanoma	0.00042	ATG2A[1.25]WIPI1[1.25]MITF
ATG2B	MITF	Waardenburg syndrome 2A|Waardenburg syndrome 2.|Waardenburg syndrome 2|Waardenburg syndrome|Tietz/Waardenburg type 2A-like syndrome|Tietz syndrome|Reduced expression|Melanoma / renal cell carcinoma, predisposition to|Melanoma	0.00054	ATG2B[1.49700598802]WIPI1[1.25]MITF
ATG3	ATG7	Earlier onset in Huntington disease, association with |Parkinson disease	6e-05	ATG3[1.11482720178]ATG7
ATG4A	TUBB2B	Polymicrogyria-like, perisylvian|Polymicrogyria, asymmetrical|Polymicrogyria, diffuse|Seizures |Tubulinopathy|Polymicrogyria-like, diffuse|Polymicrogyria with dysmorphic basal ganglia|Pachygyria, bilateral regional|Pachygyria |Microcephaly, intellectual disability, spastic tetraparesis and scoliosis|Microcephaly, corpus callosum agenesis, schizencephaly, polymicrogyria, and vermis & right third n…	0.00119	ATG4A[4.09836065574]TUBB2B
ATG4B	SQSTM1	Frontotemporal lobar degeneration / amyotrophic lateral sclerosis|Frontotemporal lobar degeneration, behavioural variant|Paget disease of bone|Potential protein deficiency|Frontotemporal lobar degeneration |Frontotemporal dementia|Amyotrophic lateral sclerosis.|Amyotrophic lateral sclerosis .|Amyotrophic lateral sclerosis|Alzheimer disease, early-onset	0.00054	ATG4B[1.75438596491]SQSTM1
ATG4C	TUBB3	Tubulinopathy|Moebius syndrome, Kallmann syndrome and cyclic vomiting|Cortical development malformations and neuronal migration defects|Congenital fibrosis of the extraocular muscles 3|Axonal sensorimotor polyneuropathy.	0.00102	ATG4C[5.55555555556]TUBB3
ATG4D	TUBB3	Tubulinopathy|Moebius syndrome, Kallmann syndrome and cyclic vomiting|Cortical development malformations and neuronal migration defects|Congenital fibrosis of the extraocular muscles 3|Axonal sensorimotor polyneuropathy.	0.00102	ATG4D[5.55555555556]TUBB3
ATG9A	MYH9	Macrothrombocytopenia/refractory chronic idiopathic thrombocytopenic purpura.|May-Hegglin anomaly|May-Hegglin anomaly/Sebastian syndrome|MYH9 related disease|MYH9 related disease.|Ovarian cancer |Ovarian cancer ?|Schizophrenia|Sebastian syndrome|Sensorineural hearing impairment and macrothrombocytopaenia.|Sensorineural hearing impairment, idiopathic|Thrombocytopaenia with nephritis.|Macrothromboc…	0.00078	ATG9A[1.77304964539]MYH9
ATHL1	PRKACA	Reduced kinase activity|Hyperplasia, cortisol-producing|Cushing syndrome|Abrogated kinase activity	0.00066	ATHL1[2.34741784038]TREH[3.33333333333]PRKACA
ATL2	ARL6	Retinitis pigmentosa|Bardet-Biedl syndrome	6e-05	ATL2[1.75746924429]ARL6
ATL3	ACACB	Reduced promoter activity|Reduced mRNA expression|Proteinuria in type 2 diabetes, association with|Obesity and diabetes, association with|Hyperinsulinism|Diabetes, association with|Body mass index, association with|Autism	0.00036	ATL3[4.2194092827]ACACB
ATMIN	ATM	Leukaemia risk|Longer telomere length, association with|Longevity, association with|Lung cancer, increased risk, association with|Mantle cell lymphoma|Increased risk of lung cancer in never smokers, association with |Hodgkin disease |Gastric cancer, association with |Dystonia, generalised|Dystonia, DOPA-responsive|Colorectal cancer?|Colorectal cancer, age of onset, association with.|Multiple canc…	6e-05	ATMIN[1.25]ATM
ATN1	PAX6	Nystagmus with cataract & iris anomalies|Nystagmus|Microphthalmia, late-onset keratitis & iris coloboma / aniridia|Microcornea|Keratitis, autosomal dominant|Increased promoter activity|Increased fasting insulin, association with|Hypopituitarism with growth hormone deficiency, cleft palate & optic disc cupping|Nystagmus, autosomal dominant, foveal hypoplasia & presenile cataract|Ocular anterior se…	6e-05	ATN1[2.77777777778]PAX6
ATOH1	MSX2	Parietal foramina with cleidocranial dysplasia|Neural tube defect, increased risk, association with|Foramina parietalia permagna|Enlarged parietal foramina|Craniosynostosis, Boston-type|Craniosynostosis|Cleidocranial dysplasia|Cleft lip	0.00024	ATOH1[1.25]MSX2
ATOH8	HAMP	Haemochromatosis|Haemochromatosis, HFE related|Haemochromatosis, juvenile|Increased liver iron concentration|Porphyria cutanea tarda, in black and coloured South Africans, association with.|Reduced serum transferrin concentration|Thalassaemia beta	6e-05	ATOH8[1.25]HAMP
ATOX1	ATP7A	Occipital horn syndrome|Motor neuropathy, distal hereditary|Menkes syndrome, atypical|Menkes syndrome with heart defects|Menkes syndrome|Intellectual disability	0.00018	ATOX1[1.51057401813]ATP7A
ATP10A	TRIP12	Autism	6e-05	ATP10A[2.74725274725]TRIP12
ATP10B	TRIP12	Autism	6e-05	ATP10B[2.74725274725]TRIP12
ATP11A	TRIP12	Autism	0.00012	ATP11A[2.74725274725]TRIP12
ATP11B	TRIP12	Autism	0.00012	ATP11B[2.74725274725]TRIP12
ATP11C	ATP8B1	Intrahepatic cholestasis, Greenland type|Intrahepatic cholestasis, familial progressive 1|Intrahepatic cholestasis, familial progressive ?|Intrahepatic cholestasis, familial progressive|Intrahepatic cholestasis, benign recurrent?|Intrahepatic cholestasis, benign recurrent|Intrahepatic cholestasis of pregnancy|Cholestasis, transient neonatal |Cholestasis, intrahepatic|Biliary atresia	6e-05	ATP11C[1.25]ATP8B1
ATP12A	SLC9A3R1	Schizophrenia|Renal lithiasis & decreased kidney phosphate reabsorption|Psoriasis, susceptibility, association with|Nephrolithiasis/bone demineralization|Hypophosphataemic nephrolithiasis/osteoporosis 2.|Hypophophataemic nephrolithiasis/osteoporosis 2	0.00018	ATP12A[1.25]SLC9A3R1
ATP13A1	PGK1	Phosphoglycerate kinase deficiency	0.00024	ATP13A1[2.20264317181]PGK1
ATP13A3	SMAD4	Juvenile polyposis syndrome with thoracic aortic disease|Juvenile polyposis syndrome/Ménétrier's disease.|Laryngotracheal stenosis, arthropathy, prognathism & short stature|Myhre syndrome|Pulmonary arterial hypertension|Juvenile polyposis syndrome|Juvenile polyposis coli|Juvenile polyposis and haemorrhagic telangiectasia|Haemorrhagic telangiectasia|Gastrointestinal polyposis|Cancer |Breast cancer	0.0003	ATP13A3[3.37837837838]UBC[1.11111111111]SMAD4
ATP1A1	ATP1A3	Dystonia-parkinsonism, rapid-onset.|Epilepsy, episodic prolonged apnea and postnatal microcephaly|Epilepsy, neonatal onset|Intermediate between alternating hemiplegia of childhood and rapid-onset dystonia-parkinsonism|Overlapping features of alternating hemiplegia of childhood & CAPOS syndrome|Dystonia-parkinsonism, rapid-onset|Dystonia-parkinsonism, levodopa-responsive|Dystonia |CAPOS syndrome|C…	0.00012	ATP1A1[1.11111111111]ATP1A3
ATP1A4	ATP1A3	Dystonia-parkinsonism, rapid-onset.|Epilepsy, episodic prolonged apnea and postnatal microcephaly|Epilepsy, neonatal onset|Intermediate between alternating hemiplegia of childhood and rapid-onset dystonia-parkinsonism|Overlapping features of alternating hemiplegia of childhood & CAPOS syndrome|Dystonia-parkinsonism, rapid-onset|Dystonia-parkinsonism, levodopa-responsive|Dystonia |CAPOS syndrome|C…	6e-05	ATP1A4[1.11111111111]ATP1A3
ATP1B2	ATP1A3	Dystonia-parkinsonism, rapid-onset.|Epilepsy, episodic prolonged apnea and postnatal microcephaly|Epilepsy, neonatal onset|Intermediate between alternating hemiplegia of childhood and rapid-onset dystonia-parkinsonism|Overlapping features of alternating hemiplegia of childhood & CAPOS syndrome|Dystonia-parkinsonism, rapid-onset|Dystonia-parkinsonism, levodopa-responsive|Dystonia |CAPOS syndrome|C…	0.00012	ATP1B2[1.11111111111]ATP1A3
ATP1B3	ATP1A3	Dystonia-parkinsonism, rapid-onset.|Epilepsy, episodic prolonged apnea and postnatal microcephaly|Epilepsy, neonatal onset|Intermediate between alternating hemiplegia of childhood and rapid-onset dystonia-parkinsonism|Overlapping features of alternating hemiplegia of childhood & CAPOS syndrome|Dystonia-parkinsonism, rapid-onset|Dystonia-parkinsonism, levodopa-responsive|Dystonia |CAPOS syndrome|C…	0.00012	ATP1B3[1.11111111111]ATP1A3
ATP1B4	PRKACA	Reduced kinase activity|Hyperplasia, cortisol-producing|Cushing syndrome|Abrogated kinase activity	0.00012	ATP1B4[1.25]PRKACA
ATP2B1	MYB	Reduced promoter activity|Reduced expression|Increased foetal haemoglobin levels |Autism	6e-05	ATP2B1[1.11111111111]MYB
ATP2B3	ATP2A1	Brody myopathy|Brody myopathy with malignant hypothermia susceptibility	6e-05	ATP2B3[2.29357798165]ATP2A1
ATP2C2	ATP2C1	Hailey-Hailey disease with condyloma acuminata |Hailey-Hailey disease|Genitoperineal papular acantholytic dyskeratosis	6e-05	ATP2C2[1.11111111111]ATP2C1
ATP4A	SLC9A3R1	Schizophrenia|Renal lithiasis & decreased kidney phosphate reabsorption|Psoriasis, susceptibility, association with|Nephrolithiasis/bone demineralization|Hypophosphataemic nephrolithiasis/osteoporosis 2.|Hypophophataemic nephrolithiasis/osteoporosis 2	0.00018	ATP4A[1.25]SLC9A3R1
ATP4B	ATP2C1	Hailey-Hailey disease with condyloma acuminata |Hailey-Hailey disease|Genitoperineal papular acantholytic dyskeratosis	0.0009	ATP4B[4.52488687783]ATP2C1
ATP5A1	PTCD1	Complex I deficiency	0.00042	ATP5A1[1.11111111111]PTCD1
ATP5B	PTCD1	Complex I deficiency	0.00048	ATP5B[1.11111111111]PTCD1
ATP5C1	PTCD1	Complex I deficiency	0.00048	ATP5C1[1.11111111111]PTCD1
ATP5D	PTCD1	Complex I deficiency	0.00036	ATP5D[1.11111111111]PTCD1
ATP5EP2	ATP6V1B1	Deafness |Distal renal tubular acidosis and deafness.|Osteopetrosis with distal RTA|Renal tubular acidosis|Renal tubular acidosis & hearing loss|Renal tubular acidosis, sensorineural deafness	0.00078	ATP5EP2[2.77777777778]ATP6V1B1
ATP5F1	PTCD1	Complex I deficiency	0.00024	ATP5F1[1.11111111111]PTCD1
ATP5G1	ATP5E	Mitochondrial ATP synthase deficiency	0.00054	ATP5G1[1.11111111111]ATP5E
ATP5G2	ATP5E	Mitochondrial ATP synthase deficiency	0.00054	ATP5G2[1.11111111111]ATP5E
ATP5G3	ATP5E	Mitochondrial ATP synthase deficiency	0.00054	ATP5G3[1.11111111111]ATP5E
ATP5H	ATP5E	Mitochondrial ATP synthase deficiency	0.00054	ATP5H[1.11111111111]ATP5E
ATP5I	ATP5E	Mitochondrial ATP synthase deficiency	0.00048	ATP5I[1.11111111111]ATP5E
ATP5J	ATP5E	Mitochondrial ATP synthase deficiency	0.00054	ATP5J[1.11111111111]ATP5E
ATP5J2	PTCD1	Complex I deficiency	0.00024	ATP5J2[1.11111111111]PTCD1
ATP5J2-PTCD1	RAD51C	Squamous cell carcinoma of the head and neck.|Reduced activity|Potential protein deficiency|Peritoneal carcinoma|Ovarian cancer, association with|Ovarian cancer |Fanconi anaemia-like disorder|Epithelial ovarian cancer.|Cancer |Breast cancer |Breast and/or ovarian cancer	0.00054	ATP5J2-PTCD1[3.58422939068]RAD51C
ATP5L	PTCD1	Complex I deficiency	0.00018	ATP5L[1.11111111111]PTCD1
ATP5L2	ATP6V0A4	Distal renal tubular acidosis|Distal renal tubular acidosis, autosomal recessive|Distal renal tubular acidosis, with sensorineural hearing loss|Renal tubular acidosis, sensorineural deafness	0.0003	ATP5L2[2.77777777778]ATP6V0A4
ATP5O	PTCD1	Complex I deficiency	0.00024	ATP5O[1.11111111111]PTCD1
ATP5S	ATP5E	Mitochondrial ATP synthase deficiency	0.00048	ATP5S[1.11111111111]ATP5E
ATP6AP1	ATP6AP2	Potential protein deficiency|Parkinsonism, X-linked with spasticity|Mental retardation and epilepsy, X-linked|Mental retardation	0.00012	ATP6AP1[1.7094017094]ATP6AP2
ATP6AP1L	ATP6V1B1	Deafness |Distal renal tubular acidosis and deafness.|Osteopetrosis with distal RTA|Renal tubular acidosis|Renal tubular acidosis & hearing loss|Renal tubular acidosis, sensorineural deafness	0.0003	ATP6AP1L[2.77777777778]ATP6V1B1
ATP6C	ATP6V1B1	Deafness |Distal renal tubular acidosis and deafness.|Osteopetrosis with distal RTA|Renal tubular acidosis|Renal tubular acidosis & hearing loss|Renal tubular acidosis, sensorineural deafness	0.00042	ATP6C[1.63132137031]ATP6V1C1[1.11111111111]ATP6V1B1
ATP6V0A1	ATP6V1B1	Deafness |Distal renal tubular acidosis and deafness.|Osteopetrosis with distal RTA|Renal tubular acidosis|Renal tubular acidosis & hearing loss|Renal tubular acidosis, sensorineural deafness	0.00018	ATP6V0A1[1.11111111111]ATP6V1B1
ATP6V0B	ATP6V1B1	Deafness |Distal renal tubular acidosis and deafness.|Osteopetrosis with distal RTA|Renal tubular acidosis|Renal tubular acidosis & hearing loss|Renal tubular acidosis, sensorineural deafness	0.00024	ATP6V0B[1.11111111111]ATP6V1B1
ATP6V0C	ATP6V1B1	Deafness |Distal renal tubular acidosis and deafness.|Osteopetrosis with distal RTA|Renal tubular acidosis|Renal tubular acidosis & hearing loss|Renal tubular acidosis, sensorineural deafness	0.00024	ATP6V0C[1.11111111111]ATP6V1B1
ATP6V0D1	ATP6V1B1	Deafness |Distal renal tubular acidosis and deafness.|Osteopetrosis with distal RTA|Renal tubular acidosis|Renal tubular acidosis & hearing loss|Renal tubular acidosis, sensorineural deafness	0.00018	ATP6V0D1[1.11111111111]ATP6V1B1
ATP6V0D2	ATP6V1B1	Deafness |Distal renal tubular acidosis and deafness.|Osteopetrosis with distal RTA|Renal tubular acidosis|Renal tubular acidosis & hearing loss|Renal tubular acidosis, sensorineural deafness	0.00018	ATP6V0D2[1.11111111111]ATP6V1B1
ATP6V0E1	ATP6V1B1	Deafness |Distal renal tubular acidosis and deafness.|Osteopetrosis with distal RTA|Renal tubular acidosis|Renal tubular acidosis & hearing loss|Renal tubular acidosis, sensorineural deafness	0.00012	ATP6V0E1[1.11111111111]ATP6V1B1
ATP6V0E2	ATP6V1B1	Deafness |Distal renal tubular acidosis and deafness.|Osteopetrosis with distal RTA|Renal tubular acidosis|Renal tubular acidosis & hearing loss|Renal tubular acidosis, sensorineural deafness	0.00012	ATP6V0E2[1.11111111111]ATP6V1B1
ATP6V1A	ATP6V1B1	Deafness |Distal renal tubular acidosis and deafness.|Osteopetrosis with distal RTA|Renal tubular acidosis|Renal tubular acidosis & hearing loss|Renal tubular acidosis, sensorineural deafness	0.00048	ATP6V1A[1.11111111111]ATP6V1B1
ATP6V1B2	ATP6V1B1	Deafness |Distal renal tubular acidosis and deafness.|Osteopetrosis with distal RTA|Renal tubular acidosis|Renal tubular acidosis & hearing loss|Renal tubular acidosis, sensorineural deafness	0.00018	ATP6V1B2[1.11111111111]ATP6V1B1
ATP6V1C1	ATP6V1B1	Deafness |Distal renal tubular acidosis and deafness.|Osteopetrosis with distal RTA|Renal tubular acidosis|Renal tubular acidosis & hearing loss|Renal tubular acidosis, sensorineural deafness	0.00018	ATP6V1C1[1.11111111111]ATP6V1B1
ATP6V1C2	ATP6V1B1	Deafness |Distal renal tubular acidosis and deafness.|Osteopetrosis with distal RTA|Renal tubular acidosis|Renal tubular acidosis & hearing loss|Renal tubular acidosis, sensorineural deafness	0.00018	ATP6V1C2[1.11111111111]ATP6V1B1
ATP6V1D	ATP6V1B1	Deafness |Distal renal tubular acidosis and deafness.|Osteopetrosis with distal RTA|Renal tubular acidosis|Renal tubular acidosis & hearing loss|Renal tubular acidosis, sensorineural deafness	0.00036	ATP6V1D[1.11111111111]ATP6V1B1
ATP6V1E1	ATP6V1B1	Deafness |Distal renal tubular acidosis and deafness.|Osteopetrosis with distal RTA|Renal tubular acidosis|Renal tubular acidosis & hearing loss|Renal tubular acidosis, sensorineural deafness	0.00018	ATP6V1E1[1.11111111111]ATP6V1B1
ATP6V1E2	ATP6V1B1	Deafness |Distal renal tubular acidosis and deafness.|Osteopetrosis with distal RTA|Renal tubular acidosis|Renal tubular acidosis & hearing loss|Renal tubular acidosis, sensorineural deafness	0.00018	ATP6V1E2[1.11111111111]ATP6V1B1
ATP6V1F	ATP6V1B1	Deafness |Distal renal tubular acidosis and deafness.|Osteopetrosis with distal RTA|Renal tubular acidosis|Renal tubular acidosis & hearing loss|Renal tubular acidosis, sensorineural deafness	0.00036	ATP6V1F[1.11111111111]ATP6V1B1
ATP6V1G1	ATP6V1B1	Deafness |Distal renal tubular acidosis and deafness.|Osteopetrosis with distal RTA|Renal tubular acidosis|Renal tubular acidosis & hearing loss|Renal tubular acidosis, sensorineural deafness	0.00018	ATP6V1G1[1.11111111111]ATP6V1B1
ATP6V1G2	ATP6V1B1	Deafness |Distal renal tubular acidosis and deafness.|Osteopetrosis with distal RTA|Renal tubular acidosis|Renal tubular acidosis & hearing loss|Renal tubular acidosis, sensorineural deafness	0.00042	ATP6V1G2[2.15517241379]ATP6V1B1
ATP6V1G3	ATP6V1B1	Deafness |Distal renal tubular acidosis and deafness.|Osteopetrosis with distal RTA|Renal tubular acidosis|Renal tubular acidosis & hearing loss|Renal tubular acidosis, sensorineural deafness	0.00018	ATP6V1G3[1.11111111111]ATP6V1B1
ATP6V1H	ATP6V1B1	Deafness |Distal renal tubular acidosis and deafness.|Osteopetrosis with distal RTA|Renal tubular acidosis|Renal tubular acidosis & hearing loss|Renal tubular acidosis, sensorineural deafness	0.00042	ATP6V1H[1.11111111111]ATP6V1B1
ATP8A1	ATP8B1	Intrahepatic cholestasis, Greenland type|Intrahepatic cholestasis, familial progressive 1|Intrahepatic cholestasis, familial progressive ?|Intrahepatic cholestasis, familial progressive|Intrahepatic cholestasis, benign recurrent?|Intrahepatic cholestasis, benign recurrent|Intrahepatic cholestasis of pregnancy|Cholestasis, transient neonatal |Cholestasis, intrahepatic|Biliary atresia	0.00137	ATP8A1[1.76366843034]TMEM30A[1.25]ATP8B1
ATP8A2	ITCH	Syndromic multisystem autoimmune disease	0.00197	ATP8A2[3.07692307692]NUMB[1.11111111111]ITCH
ATP8B2	TRIP12	Autism	0.00012	ATP8B2[2.74725274725]TRIP12
ATP8B3	ATP8B1	Intrahepatic cholestasis, Greenland type|Intrahepatic cholestasis, familial progressive 1|Intrahepatic cholestasis, familial progressive ?|Intrahepatic cholestasis, familial progressive|Intrahepatic cholestasis, benign recurrent?|Intrahepatic cholestasis, benign recurrent|Intrahepatic cholestasis of pregnancy|Cholestasis, transient neonatal |Cholestasis, intrahepatic|Biliary atresia	0.00131	ATP8B3[1.25]TMEM30B[1.76366843034]ATP8B1
ATP8B4	TRIP12	Autism	6e-05	ATP8B4[2.74725274725]TRIP12
ATP9A	SEC63	Polycystic liver disease	0.00036	ATP9A[2.76243093923]SEC63
ATP9B	SEC63	Polycystic liver disease	0.00036	ATP9B[2.76243093923]SEC63
ATPAF1	ATPAF2	Potential protein deficiency|Complex V deficiency	0.00024	ATPAF1[2.29885057471]ATPAF2
ATPIF1	ATP5E	Mitochondrial ATP synthase deficiency	0.0003	ATPIF1[2.80112044818]ATP5E
ATRAID	NELL1	Crohn disease, association with|Dravet syndrome	0.00018	ATRAID[1.953125]NELL1
ATRIP	FANCF	Fanconi anaemia|Fanconi anaemia F	6e-05	ATRIP[1.11111111111]FANCF
ATRN	SLC2A4	Diabetes, NIDDM	0.00042	ATRN[1.25]ASIP[1.11111111111]SLC2A4
ATRNL1	MC4R	Obesity, early onset|Obesity, protection against, association with|Obesity, severe|Reduced activity|Reduced function|Reduced transcriptional activity|Weight loss after gastric bypass surgery, association with|Obesity, autosomal dominant, association with|Obesity, autosomal dominant|Decreased body mass, association with|Hypogonadotropic hypogonadism|Increased BMI, association with|Melanocortin-4 r…	6e-05	ATRNL1[1.73611111111]MC4R
ATXN1	DRD2	Prefronto-striatal phenotypes in schizophrenia, association|Prefronto-striatal phenotypes in schizophrenia, association with|Reduced emotional stability, association with|Reduced Freud-1 binding activity|Schizophrenia, association with|Schizophrenia, association with.|Schizophrenia, lower risk, association with|Schizophrenia, modifier, association with|Wilson disease, association with|Nicotine de…	0.00024	ATXN1[1.25]DRD2
ATXN10	FN1	Schizophrenia|Glomerulopathy with fibronectin deposits|Autism	0.00012	ATXN10[1.75438596491]FN1
ATXN1L	CIC	Intellectual disability, nonsyndromic|Mental retardation |Schizophrenia	6e-05	ATXN1L[1.25]CIC
ATXN2	FUS	Parkinson disease |Motor neuron disease, lower|Frontotemporal lobar degeneration|Frontotemporal dementia, behavioural variant |Flail leg syndrome, juvenile-onset.|Essential tremor|Amyotrophic lateral sclerosis, juvenile with basophilic inclusion|Amyotrophic lateral sclerosis	0.00012	ATXN2[1.25]FUS
ATXN2L	MPL	Thrombocytosis, association with|Thrombocytosis |Thrombocythaemia, essential|Platelet count, association with |Myeloproliferative neoplasms|Higher platelet count in African Americans, association with|Diamond-Blackfan anaemia, modifier of |Amegakaryocytic thrombocytopaenia, congenital	0.00012	ATXN2L[1.25]MPL
ATXN3	VCP	Inclusion body myositis|Lower motor neuron disorder / axonal peripheral neuropathy|Myopathy and dementia.|Myopathy, rimmed vacuolar|Parkinson disease in IBMPFD|Scapuloperoneal muscular dystrophy & dropped head fibres|Spastic paraplegia|IBMPFD.|IBMPFD / Amyotrophic lateral sclerosis|IBMPFD|Hereditary spastic paraplegia|Facioscapulohumeral muscular dystrophy-like phenotype|Distal myopathy|Charcot-M…	6e-05	ATXN3[1.25]VCP
ATXN3L	RPS27A	Diamond-Blackfan anaemia	0.00012	ATXN3L[1.83486238532]RPS27A
ATXN7	CRX	Retinitis pigmentosa, autosomal recessive ?|Retinitis pigmentosa, autosomal dominant|Retinitis pigmentosa|Retinal dystrophy |Potential protein deficiency|Macular dystrophy|Macular / cone dystrophy|Leber congenital amaurosis|Cone/cone-rod dystrophy.|Cone/cone-rod dystrophy|Cone-rod dystrophy|Cone dystrophy|Bull's eye maculopathy	0.00024	ATXN7[1.25]CRX
ATXN7L1	TRRAP	Schizophrenia |Li-Fraumeni syndrome with brain tumours|Autism	0.00054	ATXN7L1[1.49925037481]TRRAP
ATXN7L2	TRRAP	Schizophrenia |Li-Fraumeni syndrome with brain tumours|Autism	0.00042	ATXN7L2[1.49925037481]TRRAP
ATXN7L3	TRRAP	Schizophrenia |Li-Fraumeni syndrome with brain tumours|Autism	0.00024	ATXN7L3[1.11111111111]TRRAP
AUNIP	PRKAG3	Altered glycogen and triglyceride levels in muscle	0.00072	AUNIP[3.11526479751]ELAVL1[1.25]PRKAG3
AUP1	VCP	Inclusion body myositis|Lower motor neuron disorder / axonal peripheral neuropathy|Myopathy and dementia.|Myopathy, rimmed vacuolar|Parkinson disease in IBMPFD|Scapuloperoneal muscular dystrophy & dropped head fibres|Spastic paraplegia|IBMPFD.|IBMPFD / Amyotrophic lateral sclerosis|IBMPFD|Hereditary spastic paraplegia|Facioscapulohumeral muscular dystrophy-like phenotype|Distal myopathy|Charcot-M…	0.00018	AUP1[1.74216027875]VCP
AURKAIP1	AURKA	Tumour recurrence, increased risk, association with|Potential protein deficiency|Oesophageal cancer, association with|Intellectual disability/developmental delay|Hepatocellular carcinoma, association with|Colorectal cancer, onset, association with|Cancer, reduced risk|Cancer susceptibility, association with|Breast cancer, association with|Breast cancer in premenopausal women, increased risk, asso…	0.00012	AURKAIP1[1.25]AURKA
AURKB	RASA1	Capillary malformations, multifocal|Haemorrhagic telangiectasia |Parkes-Weber syndrome with lymphatic abnormalities|Pial fistulae & intracranial AV fistula|Sturge-Weber syndrome|Capillary malformations|Capillary malformation-arteriovenous malformation.|Capillary malformation-arteriovenous malformation|Capillary malformation - arteriovenous malformation|Arteriovenous malformation |Arteriovenous fi…	0.0009	AURKB[1.11111111111]RASA1
AUTS2	ACSL4	Intellectual disability |Mental retardation, X-linked|Schizophrenia	6e-05	AUTS2[1.25]ACSL4
AVEN	APAF1	Reduced function |Major depression|Depression	0.00018	AVEN[1.73611111111]APAF1
AVIL	KRT16	Pachyonychia congenita with palmoplantar keratoderma|Pachyonychia congenita 1|Pachyonychia congenita |Keratoderma, non-epidermolytic palmoplantar	6e-05	AVIL[1.25]KRT16
AVL9	MYB	Reduced promoter activity|Reduced expression|Increased foetal haemoglobin levels |Autism	0.0003	AVL9[3.33333333333]MYB
AVPI1	AVP	Diabetes insipidus, neurohypophyseal, late-onset|Diabetes insipidus, neurohypophyseal, early-onset|Diabetes insipidus, neurohypophyseal|Diabetes insipidus, central.|Diabetes insipidus, central	6e-05	AVPI1[1.25]AVP
AVPR1A	TRHR	Schizophrenia|Isolated central hypothyroidism|Essential hypertension, association with	6e-05	AVPR1A[1.11111111111]TRHR
AVPR1B	APP	Dementia and cerebral microvasculopathy.|Dementia, early-onset |Microcephaly, intellectual disability, hypoplasia of corpus callosum, and cerebral atrophy|Myoclonic epilepsy |Parkinson disease |Potential protein deficiency|Reduced expression|Schizophrenia|Dementia|Cerebral haemorrhage|Alzheimer disease|Alzheimer disease with cerebral amyloid angiopathy|Alzheimer disease, association with|Alzheime…	0.00024	AVPR1B[3.22580645161]CXCL13[1.11111111111]APP
AWAT1	DGAT1	Congenital diarrhoeal disorder|Lower body mass index, association with	6e-05	AWAT1[2.92397660819]DGAT1
AWAT2	DGAT1	Congenital diarrhoeal disorder|Lower body mass index, association with	6e-05	AWAT2[2.92397660819]DGAT1
AXL	PTPN11	Noonan syndrome with multiple giant cell lesions|Noonan syndrome with multifocal ductal breast cancer|Noonan syndrome with mulitple lentigines & hypertrophic cardiomyopathy|Noonan syndrome with malignant mastocytsosis|Noonan syndrome with lymphocytic leukaemia / basal cell carcinoma|Noonan syndrome with juvenile myelomonocytic leukaemia|Noonan syndrome with dysembryoplastic neuro-epithelial tumou…	6e-05	AXL[1.25]PTPN11
AZGP1	MR1	Autism	0.00018	AZGP1[2.77777777778]MR1
AZI1	TTC8	Bardet-Biedl syndrome |Potential protein deficiency|Retinitis pigmentosa	0.00042	AZI1[1.11111111111]TTC8
AZI2	MTPAP	Spastic ataxia	0.00042	AZI2[1.60256410256]MTPAP
AZIN1	FANCC	T-cell acute lymphocytic leukaemia|Potential protein deficiency|Fanconi anaemia|Colorectal cancer |Breast cancer |Breast and/or ovarian cancer|Acute myeloid leukaemia, association with	0.00036	AZIN1[2.79329608939]FANCC
B3GALNT2	SMAD4	Juvenile polyposis syndrome with thoracic aortic disease|Juvenile polyposis syndrome/Ménétrier's disease.|Laryngotracheal stenosis, arthropathy, prognathism & short stature|Myhre syndrome|Pulmonary arterial hypertension|Juvenile polyposis syndrome|Juvenile polyposis coli|Juvenile polyposis and haemorrhagic telangiectasia|Haemorrhagic telangiectasia|Gastrointestinal polyposis|Cancer |Breast cancer	0.0003	B3GALNT2[3.37837837838]UBC[1.11111111111]SMAD4
B3GALT1	UGT1A1	Hyperbilirubinaemia, unconjugated.|Hyperbilirubinaemia, unconjugated|Hyperbilirubinaemia, pazopanib-induced, association with|Hyperbilirubinaemia, neonatal, association with|Hyperbilirubinaemia, association with|Hyperbilirubinemia, adult, increased risk|Icterus gravis|Need for phototherapy|Neonatal breastfeeding jaundice, association with|Neonatal hyperbilirubinaemia, association with|Neonatal hy…	6e-05	B3GALT1[1.73611111111]UGT1A1
B3GALT6	NCAN	Nonalcoholic fatty liver disease, increased risk, association with|Schizophrenia |Triglyceride levels, association with	6e-05	B3GALT6[1.11111111111]NCAN
B3GAT1	CHST14	Musculocontractural Ehlers-Danlos syndrome|Ehlers-Danlos syndrome, Kosho type|Ehlers-Danlos syndrome, D4ST-1 deficient|Ehlers-Danlos syndrome|Adducted thumb-clubfoot syndrome	0.00012	B3GAT1[1.25]CHST14
B3GAT2	CHST14	Musculocontractural Ehlers-Danlos syndrome|Ehlers-Danlos syndrome, Kosho type|Ehlers-Danlos syndrome, D4ST-1 deficient|Ehlers-Danlos syndrome|Adducted thumb-clubfoot syndrome	0.00012	B3GAT2[1.25]CHST14
B3GNT1	LUM	Amyotrophic lateral sclerosis |Corneal dystrophy, posterior amorphous|High myopia, association with	6e-05	B3GNT1[1.11111111111]LUM
B3GNT2	KERA	Cornea plana, with primary angle-closure glaucoma|Cornea plana 2|Cornea plana|Atherosclerosis, premature	6e-05	B3GNT2[1.11111111111]KERA
B3GNT3	KERA	Cornea plana, with primary angle-closure glaucoma|Cornea plana 2|Cornea plana|Atherosclerosis, premature	6e-05	B3GNT3[1.11111111111]KERA
B3GNT4	KERA	Cornea plana, with primary angle-closure glaucoma|Cornea plana 2|Cornea plana|Atherosclerosis, premature	6e-05	B3GNT4[1.11111111111]KERA
B3GNT5	MUC5B	Interstitial lung disease, association with|Pulmonary fibrosis, association with|Schizophrenia	0.00018	B3GNT5[1.11111111111]MUC5B
B3GNT7	KERA	Cornea plana, with primary angle-closure glaucoma|Cornea plana 2|Cornea plana|Atherosclerosis, premature	6e-05	B3GNT7[1.11111111111]KERA
B3GNT8	MUC5B	Interstitial lung disease, association with|Pulmonary fibrosis, association with|Schizophrenia	0.00018	B3GNT8[1.11111111111]MUC5B
B3GNTL1	DDOST	Congenital disorder of glycosylation	0.00018	B3GNTL1[3.7037037037]DDOST
B4GALNT1	SMAD4	Juvenile polyposis syndrome with thoracic aortic disease|Juvenile polyposis syndrome/Ménétrier's disease.|Laryngotracheal stenosis, arthropathy, prognathism & short stature|Myhre syndrome|Pulmonary arterial hypertension|Juvenile polyposis syndrome|Juvenile polyposis coli|Juvenile polyposis and haemorrhagic telangiectasia|Haemorrhagic telangiectasia|Gastrointestinal polyposis|Cancer |Breast cancer	0.0003	B4GALNT1[3.37837837838]UBC[1.11111111111]SMAD4
B4GALNT3	NCAN	Nonalcoholic fatty liver disease, increased risk, association with|Schizophrenia |Triglyceride levels, association with	0.00024	B4GALNT3[3.48432055749]CHPF2[1.11111111111]NCAN
B4GALNT4	NCAN	Nonalcoholic fatty liver disease, increased risk, association with|Schizophrenia |Triglyceride levels, association with	0.00024	B4GALNT4[3.48432055749]CHPF2[1.11111111111]NCAN
B4GALT2	HPD	Hawkinsinuria|Tyrosinaemia 3	0.00024	B4GALT2[3.84615384615]HPD
B4GALT3	HPD	Hawkinsinuria|Tyrosinaemia 3	0.00012	B4GALT3[3.84615384615]HPD
B4GALT4	HPD	Hawkinsinuria|Tyrosinaemia 3	0.0003	B4GALT4[4.80769230769]HPD
B4GALT5	MUC5B	Interstitial lung disease, association with|Pulmonary fibrosis, association with|Schizophrenia	0.00024	B4GALT5[1.11111111111]MUC5B
B4GALT6	GLB1	Morquio disease B|Morquio disease B.|Neuronal affection|Pseudodeficient enzyme activity|Reduced activity|Gangliosidosis GM1.|Gangliosidosis GM1, modulating effect, association with|Gangliosidosis GM1, juvenile.|Gangliosidosis GM1, juvenile|Gangliosidosis GM1, infantile|Gangliosidosis GM1 / Morquio disease B|Gangliosidosis GM1	6e-05	B4GALT6[1.25]GLB1
BAALC	RUNX1	Platelet disorder, familial|Platelet disorder, familial & myeloid leukaemia|Platelet disorder, familial with associated myeloid malignancy|Rheumatoid arthritis, susceptibility, association|Thrombocytopaenia|Thrombocytopaenia and acute myeloid leukaemia|Thrombocytopaenia, association with|Thrombocytopaenia, non-syndromic with myelodysplasia|Platelet dense granule secretion defect, excessive bleedi…	6e-05	BAALC[1.25]RUNX1
BABAM1	BRCA1	Papillary thyroid cancer, reduced risk|Pancreatic cancer.|Pancreatic cancer |Pancreatic adenocarcinoma|Ovarian carcinoma.|Ovarian carcinoma|Ovarian cancer.|Ovarian cancer, early-onset.|Ovarian cancer, association with|Ovarian cancer ?|Ovarian cancer|Ovarian / peritoneal carcinoma|Oesophageal squamous cell carcinoma, association with.|Neuronal migration defect|Mean number of breaks per cell, assoc…	6e-05	BABAM1[1.11111111111]BRCA1
BACE1	NCSTN	Hidradenitis suppurativa|Alzheimer disease, association with |Acne inversa, familial	0.00024	BACE1[1.25]NCSTN
BACE2	SETX	Spinal muscular atrophy |Parkinson disease |Motor neuropathy, hereditary|Chorea and motor neuron disease|Childhood apraxia of speech ?|Charcot-Marie-Tooth disease 2 |Cervical dystonia, primary.|Cerebellar ataxia/tremor syndrome |Cerebellar ataxia ?|Cerebellar ataxia |Ataxia, nystagmus, slurred speech, dysmetria, dysdiadochokinesia, slightly reduced reflexes, and cerebellar atrophy|Alzheimer disea…	0.00036	BACE2[4.60829493088]SETX
BACH1	MMP1	Oesophageal adenocarcinoma, increased risk, association with|Oral submucous fibrosis, increased risk |Pelvic organ prolapse, association with.|Periodontitis, susceptibility to|Potential protein deficiency|Preterm premature rupture of membranes, protection, association|Response to smoking|Rheumatoid arthritis, association with|Thoracic aortic aneurysm, smaller diameter|Lung cancer, development & p…	6e-05	BACH1[1.25]MMP1
BACH2	HMOX1	Ischaemic stroke, association with|Malignant mesothelioma, association with|Oxidant injury, association with|Pancreatic cancer, recurrence and survival, association with|Parkinson's disease, pesticide related, association with|Rheumatoid arthritis disease modifier, association with|Rheumatoid arthritis, association with|Severe malaria, association with|Increased serum bilirubin levels, assoc with…	0.00012	BACH2[1.25]HMOX1
BAD	SNCA	Parkinson disease, young-onset|Parkinson disease, early-onset|Parkinson disease, association with|Parkinson disease, age of onset, association with|Parkinson disease & multiple system atrophy|Parkinson disease & dementia|Parkinson disease|Increased expression|Parkinsonism & dementia	0.00048	BAD[1.11111111111]SNCA
BAG1	JUN	Lung cancer, increased risk, association with|Congenital heart disease |Colorectal cancer, increased risk, association with	0.00012	BAG1[1.11111111111]JUN
BAG2	DNAJC6	Schizophrenia|Parkinsonism, juvenile|Mental retardation, epilepsy & early-onset obesity	0.00012	BAG2[1.24223602484]DNAJC6
BAG4	TNFRSF1A	TRAPS-related AA-amyloidosis|Periodic fever syndrome and Ehlers-Danlos syndrome|Periodic fever with AA amyloidosis|Periodic fever with amyloidosis|Periodic fever, atypical|Periodic fever, autosomal dominant|Periodic fever, non-febrile, late-onset.|Periodic syndrome with neurological symptoms|Recurrent pericarditis|Refractory auto-inflammatory syndrome|Systemic lupus erythematosus|Periodic fever s…	0.00012	BAG4[1.11111111111]TNFRSF1A
BAG5	PINK1	Parkinson disease, levodopa-responsive early-onset|Parkinson disease, increased risk, association with|Parkinson disease, familial|Parkinson disease, early-onset|Parkinson disease, autosomal recessive|Parkinson disease|Neuroblastoma|Diabetes, type 2, increased risk|Dementia with Lewy bodies.|Dementia with Lewy bodies|Breast cancer, predisposition to	6e-05	BAG5[1.25]PINK1
BAHD1	SIRT1	Ventricular septal defect|Reduced nutrient-withdrawal activation|Parkinson disease |Myocardial infarction |Mortality, association with.|Indirect inguinal hernia, association with|Indirect inguinal hernia|Increased expression |Diabetes, type 1	0.00012	BAHD1[1.11111111111]SIRT1
BAI1	TP53	Medulloblastoma.|Medulloblastoma |Lung cancer, increased risk, association with|Lung cancer, association with|Lung cancer|Lower age of cancer onset, association with|Meningioma|Metastasis, association with|Multiple cancers|Multiple diverse neoplasms|Multiple primary cutaneous melanomas in Li-Fraumeni syndrome|Muscular dystrophy, limb-girdle, modifier of|Myelodysplastic/myeloproliferative disease|…	6e-05	BAI1[1.25]TP53
BAI2	VEGFA	Premature ovarian failure|Peripheral artery disease, association with.|Nasopharyngeal carcinoma risk, association with|More severe septal hypertrophy and diastolic dysfunction, in hypertrophic cardiomyopathy, association with.|Left ventricular outflow tract obstruction|Ischaemic complications, in giant cell arteritis, association with.|Proliferative diabetic retinopathy, association with|Prostate…	6e-05	BAI2[1.25]VEGFA
BAI3	SMAD4	Juvenile polyposis syndrome with thoracic aortic disease|Juvenile polyposis syndrome/Ménétrier's disease.|Laryngotracheal stenosis, arthropathy, prognathism & short stature|Myhre syndrome|Pulmonary arterial hypertension|Juvenile polyposis syndrome|Juvenile polyposis coli|Juvenile polyposis and haemorrhagic telangiectasia|Haemorrhagic telangiectasia|Gastrointestinal polyposis|Cancer |Breast cancer	0.00131	BAI3[1.6339869281]GPATCH11[3.37837837838]UBC[1.11111111111]SMAD4
BAIAP2	RAC1	Ulcerative colitis, increased risk, association with|Reduced promoter activity|Radial ray defect|Azathioprine haematotoxicity in TPMT carriers, association with	6e-05	BAIAP2[1.11111111111]RAC1
BAIAP2L1	AKT1	Schizophrenia, familial, association with|Schizophrenia|Cowden / Cowden-like syndrome |Altered transcriptional activity	0.00012	BAIAP2L1[1.25]AKT1
BAIAP2L2	SMAD4	Juvenile polyposis syndrome with thoracic aortic disease|Juvenile polyposis syndrome/Ménétrier's disease.|Laryngotracheal stenosis, arthropathy, prognathism & short stature|Myhre syndrome|Pulmonary arterial hypertension|Juvenile polyposis syndrome|Juvenile polyposis coli|Juvenile polyposis and haemorrhagic telangiectasia|Haemorrhagic telangiectasia|Gastrointestinal polyposis|Cancer |Breast cancer	0.0003	BAIAP2L2[3.37837837838]UBC[1.11111111111]SMAD4
BAK1	CYCS	Thrombocytopaenia	0.00018	BAK1[1.11111111111]CYCS
BAMBI	NOG	Symphalangism, facial dysmorphology, intellectual disability, ADHD & hearing loss|Symphalangism, joint contractures, hyperopia, hearing loss & tracheo-oesophageal fistula|Symphalangism, proximal|Symphalangism, proximal & conductive hearing loss|Tarsal/carpal coalition syndrome|Teunissen-Cremers syndrome|Stapes ankylosis with broad thumb and toes|Premature ovarian failure and proximal symphalangis…	6e-05	BAMBI[1.11111111111]NOG
BANF2	TTBK2	Spinocerebellar ataxia, type 11	0.00024	BANF2[3.28947368421]TTBK2
BANK1	ITPR1	Spinocerebellar ataxia, infantile-onset |Spinocerebellar ataxia, congenital nonprogressive|Spinocerebellar ataxia type 16|Spinocerebellar ataxia type 15|Spinocerebellar ataxia 15/29|Spinocerebellar ataxia 15/16|Spinocerebellar ataxia 15|Schizophrenia |Potential protein deficiency|Cerebral palsy, ataxic|Cerebellar ataxia	0.00018	BANK1[1.77304964539]ITPR1
BANP	TP53	Medulloblastoma.|Medulloblastoma |Lung cancer, increased risk, association with|Lung cancer, association with|Lung cancer|Lower age of cancer onset, association with|Meningioma|Metastasis, association with|Multiple cancers|Multiple diverse neoplasms|Multiple primary cutaneous melanomas in Li-Fraumeni syndrome|Muscular dystrophy, limb-girdle, modifier of|Myelodysplastic/myeloproliferative disease|…	0.00018	BANP[1.25]TP53
BARHL1	NTF3	Hirschsprung disease |Schizophrenia, increased risk, association with |Schizophrenia, severe, increased risk, association	6e-05	BARHL1[1.25]NTF3
BARHL2	SIX3	Holoprosencephaly|Solitary median maxillary central incisor	0.00018	BARHL2[1.25]LHX2[1.25]SIX3
BARX1	BMP4	Eye and limb malfomations|Frías syndrome|Hypospadias|Microform cleft|Nonsymdromic cleft lip with or without palate, protective effect|Ocular malformation|Orbicularis oris defect|Pituitary hormone deficiency |Renal hypodysplasia|SHORT syndrome|Tooth agenesis |Ureteropelvic junction obstruction |Cutaneous melanoma, susceptibility to, association with|Corneal opacity and feet polysyndactyly|Anophtha…	6e-05	BARX1[1.25]BMP4
BARX2	CREB1	Alzheimer disease, association with|Heart rate response to submaximal exercise, association with|Increased promoter activity|Major depressive disorder, association with|Multiple malformation syndrome	0.00012	BARX2[1.25]CREB1
BASP1	WT1	Membranoproliferative glomerulonephritis|Nephrotic proteinuria|Nephrotic syndrome|Nephrotic syndrome, steroid resistant|Nephrotic syndrome, steroid-resistant|Nephrotic syndrome, steroid-resistant.|Nephrotic syndrome.|Renal dysfunction & renal blastema|Ureteropelvic junction obstruction |Wilms tumour|Wilms tumour and nephropathy|Wilms tumour, adult|Wilms tumour.|Hypospadias|Gonadal dysgenesis, Wil…	6e-05	BASP1[1.25]WT1
BATF	NOTCH1	Tetralogy of Fallot |Hypoplastic left heart syndrome|Congenital heart disease |Congenital heart defect|Calcified aortic valve with ascending aortic aneurysm|Bicuspid aortic valve|Aortic valve stenosis, tricuspid, calcific.|Aortic valve stenosis, tricuspid, calcific|Aortic valve disease|Aortic coarctation|Adams-Oliver syndrome	0.00012	BATF[1.25]NOTCH1
BATF2	CEBPA	Acute myeloid leukaemia	0.00018	BATF2[1.5455950541]CEBPA
BATF3	CEBPE	Neutrophil-specific granule deficiency	0.0006	BATF3[1.71526586621]CEBPE
BAZ1A	CHD1L	Lung cancer, susceptibility to, association with|Infantile spasms|Congenital anomalies of the kidney and urinary tract |Autism spectrum disorder	0.00096	BAZ1A[2.84090909091]CHD1L
BAZ1B	CHD1L	Lung cancer, susceptibility to, association with|Infantile spasms|Congenital anomalies of the kidney and urinary tract |Autism spectrum disorder	0.00018	BAZ1B[2.84090909091]CHD1L
BAZ2A	DNMT3B	Secondary primary head and neck cancers, increased risk|Maternal risk of Down syndrome child, association with.|Lung cancer, reduced risk, association with|Lung cancer, increased risk, association with|Lung cancer, decreased risk, association with|Immunodeficiency, centromeric instability and facial anomalies syndrome|Hirschsprung disease |Gastric cancer, decreased risk, association with|Colorect…	0.00024	BAZ2A[1.11111111111]DNMT3B
BAZ2B	CHD1L	Lung cancer, susceptibility to, association with|Infantile spasms|Congenital anomalies of the kidney and urinary tract |Autism spectrum disorder	0.0003	BAZ2B[2.84090909091]CHD1L
BBC3	SNAI2	Neural tube defect|Piebaldism|Tetralogy of Fallot|Waardenburg syndrome	0.00078	BBC3[1.11111111111]SNAI2
BBIP1	TTC8	Bardet-Biedl syndrome |Potential protein deficiency|Retinitis pigmentosa	6e-05	BBIP1[1.11111111111]TTC8
BBOX1	BRAF	Cardio-facio-cutaneous syndrome|Noonan syndrome / cardio-facio-cutaneous syndrome|Noonan syndrome|LEOPARD syndrome.|LEOPARD syndrome|Langerhans cell histiocytosis|Developmental encephalopathy with postnatal growth deficiency|Costello syndrome|CFC syndrome with muscular CoQ10 deficiency|Cardiomyopathy, hypertrophic|Cardio-facio-cutaneous syndrome with infantile spasms and delayed myelination|Cardi…	0.00012	BBOX1[1.25]BRAF
BBX	HSP90AA1	Potential protein deficiency|Reduced dimerization|Schizophrenia	0.00024	BBX[4.2735042735]HSP90AA1
BCAM	LAMA5	Schizophrenia, association with |Potential protein deficiency|Focal segmental glomerulosclerosis |Fasting serum triglyceride levels, association with|Colorectal cancer, increased risk, association with |Body composition in African American women, association with	0.00018	BCAM[1.73611111111]LAMA5
BCAN	CHST3	Spondyloepiphyseal dysplasia, Omani type with cardiac involvement|Spondyloepiphyseal dysplasia, Omani type|Skeletal dysplasia, with craniosynostosis|Lumbar disc degeneration, association with|Larsen syndrome, autosomal recessive|Desbuquois dysplasia, type 2|Chondrodysplasia, CHST3-related|Carbohydrate sulfotransferase 3 deficiency	6e-05	BCAN[1.11111111111]CHST3
BCAP29	AURKA	Tumour recurrence, increased risk, association with|Potential protein deficiency|Oesophageal cancer, association with|Intellectual disability/developmental delay|Hepatocellular carcinoma, association with|Colorectal cancer, onset, association with|Cancer, reduced risk|Cancer susceptibility, association with|Breast cancer, association with|Breast cancer in premenopausal women, increased risk, asso…	6e-05	BCAP29[1.25]AURKA
BCAP31	APP	Dementia and cerebral microvasculopathy.|Dementia, early-onset |Microcephaly, intellectual disability, hypoplasia of corpus callosum, and cerebral atrophy|Myoclonic epilepsy |Parkinson disease |Potential protein deficiency|Reduced expression|Schizophrenia|Dementia|Cerebral haemorrhage|Alzheimer disease|Alzheimer disease with cerebral amyloid angiopathy|Alzheimer disease, association with|Alzheime…	6e-05	BCAP31[1.73611111111]APP
BCAR1	ITGA2B	Reduced post-stroke mortality, association with|Macrothrombocytopaenia|Glanzmann thrombasthenia|Deep vein thrombosis, Raynaud's phenomenon, and Prinzmetal angina with Glanzmann thrombasthaenia.|Alloimmune thrombocytopenia, neonatal|Alloimmune thrombocytopenia, fetomaternal	0.00018	BCAR1[1.11111111111]ITGA2B
BCAR3	IRS1	Diabetes, type 2, association with|Increased insulin sensitivity, association with|Insulin resistance |Insulin resistance, salt sensitivity and non-dipper hypertension|Liver damage in NAFLD|Mammographic breast density, association with|Ovarian cancer, modifier of|Pancreatic cancer, clinical outcome, association with|Polycystic ovary syndrome, association with|Type 2 diabetes, association with|Dia…	0.00012	BCAR3[1.25]IRS1
BCAS1	MOB4	Autism	0.00018	BCAS1[1.76366843034]DYNLL1[1.0]MOB4
BCAS2	TP53	Medulloblastoma.|Medulloblastoma |Lung cancer, increased risk, association with|Lung cancer, association with|Lung cancer|Lower age of cancer onset, association with|Meningioma|Metastasis, association with|Multiple cancers|Multiple diverse neoplasms|Multiple primary cutaneous melanomas in Li-Fraumeni syndrome|Muscular dystrophy, limb-girdle, modifier of|Myelodysplastic/myeloproliferative disease|…	0.00048	BCAS2[1.25]TP53
BCAS3	ESR1	Osteoporosis|Oestrogen resistance|Lower femoral neck BMD, association with|Left ventricular hypertrophy, association with |Ischaemic stroke, association with.|Infertility, male, association with|Osteoporosis, association with|Plasma lipid levels, association with|Precocious puberty|Prostate cancer, association with|Reduced plasma B-type natriuretic peptide levels, association|Reduced spermatogene…	0.00012	BCAS3[1.25]ESR1
BCAS4	SMAD4	Juvenile polyposis syndrome with thoracic aortic disease|Juvenile polyposis syndrome/Ménétrier's disease.|Laryngotracheal stenosis, arthropathy, prognathism & short stature|Myhre syndrome|Pulmonary arterial hypertension|Juvenile polyposis syndrome|Juvenile polyposis coli|Juvenile polyposis and haemorrhagic telangiectasia|Haemorrhagic telangiectasia|Gastrointestinal polyposis|Cancer |Breast cancer	0.0003	BCAS4[3.37837837838]UBC[1.11111111111]SMAD4
BCAT1	MAX	Colorectal cancer |Phaeochromocytoma|Phaeochromocytoma and paraganglioma|Phaeochromocytoma/paraganglioma	6e-05	BCAT1[1.11111111111]MAX
BCAT2	GLUD1	Hyperinsulinism |Hyperinsulinism hyperammonaemia syndrome|Hyperinsulinism.|Hyperinsulism ?|Schizophrenia	0.00012	BCAT2[1.25]GLUD1
BCCIP	CDK4	Squamous cell carcinoma of the head and neck |Melanoma|Intimal sarcoma of the pulmonary artery|Intellectual and developmental disabilities	0.00018	BCCIP[1.11111111111]CDK4
BCDIN3D	PRKAG3	Altered glycogen and triglyceride levels in muscle	0.0009	BCDIN3D[3.11526479751]ELAVL1[1.25]PRKAG3
BCKDK	BCKDHB	Maple syrup urine disease	0.00012	BCKDK[1.85185185185]BCKDHB
BCL11B	CDKN1C	Silver-Russell syndrome|Intrauterine growth restriction, short stature & early-onset diabetes|IMAGE syndrome|Beckwith-Wiedemann syndrome with genital anomalies|Beckwith-Wiedemann syndrome with cleft palate, sensorineural hearing loss & supernumerary flexion creases|Beckwith-Wiedemann syndrome	0.00012	BCL11B[1.25]CDKN1C
BCL2	ITGA2B	Reduced post-stroke mortality, association with|Macrothrombocytopaenia|Glanzmann thrombasthenia|Deep vein thrombosis, Raynaud's phenomenon, and Prinzmetal angina with Glanzmann thrombasthaenia.|Alloimmune thrombocytopenia, neonatal|Alloimmune thrombocytopenia, fetomaternal	0.00024	BCL2[1.11111111111]ITGA2B
BCL2A1	TP53	Medulloblastoma.|Medulloblastoma |Lung cancer, increased risk, association with|Lung cancer, association with|Lung cancer|Lower age of cancer onset, association with|Meningioma|Metastasis, association with|Multiple cancers|Multiple diverse neoplasms|Multiple primary cutaneous melanomas in Li-Fraumeni syndrome|Muscular dystrophy, limb-girdle, modifier of|Myelodysplastic/myeloproliferative disease|…	0.00036	BCL2A1[1.11111111111]TP53
BCL2L1	PRKAR1A	Pseudohypoparathyroidism type Ia-like|Primary pigmented nodular adrenocortical disease|Pituitary adenoma|Pancreatic neoplasms in Carney complex patients|Myxoma, intracardiac|Hyperandrogenism and subclinical Cushing syndrome.|Dubowitz syndrome|Cushing syndrome|Carney complex, type 1|Carney complex with pancreatic neoplasms|Carney complex|Acrodysostosis with hormone resistance|Acrodysostosis	0.00036	BCL2L1[1.11111111111]PRKAR1A
BCL2L10	BAX	Potential protein deficiency|Melanoma & gastrointestinal tumour|Lung cancer, decreased risk, association with|Disease progression in chronic lymphocytic leukaemia, association with	6e-05	BCL2L10[1.25]BAX
BCL2L11	BAX	Potential protein deficiency|Melanoma & gastrointestinal tumour|Lung cancer, decreased risk, association with|Disease progression in chronic lymphocytic leukaemia, association with	6e-05	BCL2L11[1.11111111111]BAX
BCL2L12	TP53	Medulloblastoma.|Medulloblastoma |Lung cancer, increased risk, association with|Lung cancer, association with|Lung cancer|Lower age of cancer onset, association with|Meningioma|Metastasis, association with|Multiple cancers|Multiple diverse neoplasms|Multiple primary cutaneous melanomas in Li-Fraumeni syndrome|Muscular dystrophy, limb-girdle, modifier of|Myelodysplastic/myeloproliferative disease|…	0.00012	BCL2L12[1.25]TP53
BCL2L13	SLC25A4	Mitochondrial myopathy |Mitochondrial myopathy & hypertrophic cardiomyopathy|Progressive external ophthalmoplegia|SANDO	0.00018	BCL2L13[1.73611111111]SLC25A4
BCL2L14	TP53	Medulloblastoma.|Medulloblastoma |Lung cancer, increased risk, association with|Lung cancer, association with|Lung cancer|Lower age of cancer onset, association with|Meningioma|Metastasis, association with|Multiple cancers|Multiple diverse neoplasms|Multiple primary cutaneous melanomas in Li-Fraumeni syndrome|Muscular dystrophy, limb-girdle, modifier of|Myelodysplastic/myeloproliferative disease|…	6e-05	BCL2L14[1.11111111111]TP53
BCL2L15	TEAD1	Aicardi syndrome|Sveinsson chorioretinal atrophy	0.0003	BCL2L15[1.79533213645]TEAD2[1.11111111111]TEAD1
BCL2L2	MMP2	Osteolysis, idiopathic, Saudi type|Plasma MMP-2 concentrations in migraine with aura|Reduced transcription|Torg syndrome|Torg syndrome with cardiac malformation|Torg-Winchester syndrome|Winchester disease|Nasopharyngeal carcinoma, increased risk, association with|Multicentric osteolysis, nodulosis & arthropathy|Intrauterine growth restriction risk, association with|Intracranial aneurysm, associat…	0.00024	BCL2L2[1.25]MMP2
BCL2L2-PABPN1	AKT1	Schizophrenia, familial, association with|Schizophrenia|Cowden / Cowden-like syndrome |Altered transcriptional activity	0.00012	BCL2L2-PABPN1[1.25]AKT1
BCL3	CD40	Hyper-IgM syndrome.|Kawasaki disease, association with|Lymphoma|Non-Hodgkin lymphoma, association with|Psoriasis susceptibility, association with|Rheumatoid arthritis, association with|Systemic lupus erythematosus, reduced risk, association|Hyper-IgM syndrome|Graves' disease, association with|Enhanced function|Acute coronary syndrome, association with|Acute coronary syndrome, increased risk|Ather…	0.00042	BCL3[1.25]CD40
BCL6	BCOR	Microphthalmia with associated anomalies|Oculofaciocardiodental syndrome|Potential protein deficiency	0.00024	BCL6[1.11111111111]BCOR
BCL6B	ARID1B	Schizophrenia|Nicolaides-Baraitser syndrome|Intellectual disability, plantar fat pads & facial dysmorphism|Intellectual disability, corpus callosum abnormalities, speech impairment & autism|Intellectual disability and hypoplasia of corpus callosum|Intellectual disability & speech impairment|Intellectual disability & agenesis of corpus callossum|Intellectual disability |Autism|Autism spectrum diso…	0.0003	BCL6B[2.07039337474]ARID1B
BCL7A	SMARCA2	Coffin-Siris syndrome|Short stature|Severe intellectual disability, seizures, absent speech, rounded premaxilla & decreased subcutaneous fat|Schizophrenia, association with |Nicholaides-Baraitser syndrome|Multiple congenital anomalies |Lung cancer, association with|Intellectual disabilty, short stature and dysmorphisms|Hepatocellular carcinoma, in smokers, association with.|Hepatocellular carcino…	0.00012	BCL7A[1.99600798403]SMARCA2
BCL7C	SMARCE1	Spinal/cranial clear cell meningiomas|Spinal clear cell meningiomas|Multiple spinal meningiomas|Coffin-Siris syndrome	0.00018	BCL7C[2.28832951945]SMARCE1
BCL9L	APC	Increased bone mineral density|Hepatoblastoma.|Hepatoblastoma|Gardner syndrome.|Facial palsy|Extra nuchal-type fibroma, association with|Desmoid tumours|Juvenile polyposis coli|Leukaemia risk|Medulloblastoma |Multiple adenomas|Neoplasia, multifocal hepatic.|Pilomatrixoma|Potential protein deficiency|Thyroid cancer|Turcot syndrome.|Desmoid tumour|Colorectal cancer?|Colorectal cancer, severe phenot…	6e-05	BCL9L[1.11111111111]APC
BCLAF1	EMD	X-linked dilated cardiomyopathy with conduction defects & arrhythmias|Neuromuscular disorder|Myopathy |Muscular dystrophy, Emery-Dreifuss|Conduction cardiomyopathy|Cardiomyopathy, dilated|Atrial fibrillation	0.00018	BCLAF1[1.73611111111]EMD
BCR	RAC2	Anthracycline-induced cardiotoxicity, association with|Hypogammaglobulinaemia |Neutrophil immunodeficiency syndrome	6e-05	BCR[1.11111111111]RAC2
BDH1	PDSS2	Leigh syndrome with nephropathy and COQ10 deficiency|Nephrotic syndrome, steroid resistant	0.00012	BDH1[3.33333333333]PDSS2
BDH2	SMAD4	Juvenile polyposis syndrome with thoracic aortic disease|Juvenile polyposis syndrome/Ménétrier's disease.|Laryngotracheal stenosis, arthropathy, prognathism & short stature|Myhre syndrome|Pulmonary arterial hypertension|Juvenile polyposis syndrome|Juvenile polyposis coli|Juvenile polyposis and haemorrhagic telangiectasia|Haemorrhagic telangiectasia|Gastrointestinal polyposis|Cancer |Breast cancer	0.00036	BDH2[3.16455696203]UBC[1.11111111111]SMAD4
BDKRB1	TRHR	Schizophrenia|Isolated central hypothyroidism|Essential hypertension, association with	6e-05	BDKRB1[1.11111111111]TRHR
BDKRB2	TRHR	Schizophrenia|Isolated central hypothyroidism|Essential hypertension, association with	6e-05	BDKRB2[1.11111111111]TRHR
BDP1	NR3C1	Multiple sclerosis severity, association with|Polycythemia vera, association with|Primary myelofibrosis, susceptibility to|Recurrent major depression|Reduced insulin and cholesterol levels, association|Reduced promoter activity|Reduced protein expression|Reduced transcriptional activity|Rheumatoid arthritis, association with|Rheumatoid arthritis, erosive, association with|Rheumatoid arthritis, lo…	0.00024	BDP1[1.11111111111]NR3C1
BEAN1	BAG3	Myofibrillar myopathy|Giant axonal neuropathy.|Cardiomyopathy, tako-tsubo, increased risk|Cardiomyopathy, peripartum/dilated|Cardiomyopathy, dilated, reduced risk|Cardiomyopathy, dilated, increased risk|Cardiomyopathy, dilated, early-onset|Cardiomyopathy, dilated	6e-05	BEAN1[3.24675324675]BAG3
BECN1	PIK3C3	Anti-Ro & anti-Sm antibodies, in lupus, in African-Americans, association|Bipolar disorder/schizophrenia association with|Intellectual disability	0.00012	BECN1[1.09649122807]PIK3C3
BEGAIN	GFI1B	Haematological disease |Grey platelet syndrome |Bleeding disorder	0.00042	BEGAIN[3.61010830325]GFI1B
BEND2	DRD2	Prefronto-striatal phenotypes in schizophrenia, association|Prefronto-striatal phenotypes in schizophrenia, association with|Reduced emotional stability, association with|Reduced Freud-1 binding activity|Schizophrenia, association with|Schizophrenia, association with.|Schizophrenia, lower risk, association with|Schizophrenia, modifier, association with|Wilson disease, association with|Nicotine de…	0.0003	BEND2[5.0]ATXN1[1.25]DRD2
BEND3	FAM161A	Retinitis pigmentosa, autosomal recessive|Retinitis pigmentosa|Retinal dystrophy	0.00042	BEND3[4.29184549356]FAM161A
BEND5	GFI1B	Haematological disease |Grey platelet syndrome |Bleeding disorder	0.00048	BEND5[5.0]GFI1B
BEND7	SMARCA2	Coffin-Siris syndrome|Short stature|Severe intellectual disability, seizures, absent speech, rounded premaxilla & decreased subcutaneous fat|Schizophrenia, association with |Nicholaides-Baraitser syndrome|Multiple congenital anomalies |Lung cancer, association with|Intellectual disabilty, short stature and dysmorphisms|Hepatocellular carcinoma, in smokers, association with.|Hepatocellular carcino…	0.00012	BEND7[2.65957446809]SMARCA2
BEST2	CLIC2	Intellectual disability, behavioural problems & psychosis|Intellectual disability, X-linked	0.00024	BEST2[1.85185185185]CLIC2
BEST3	CLIC2	Intellectual disability, behavioural problems & psychosis|Intellectual disability, X-linked	0.00024	BEST3[1.85185185185]CLIC2
BEST4	CLIC2	Intellectual disability, behavioural problems & psychosis|Intellectual disability, X-linked	0.00024	BEST4[1.85185185185]CLIC2
BET1	VAMP7	Male genitourinary defects|Bipolar affective disorder, association with	0.00018	BET1[1.20918984281]VAMP7
BET1L	VAMP7	Male genitourinary defects|Bipolar affective disorder, association with	0.00018	BET1L[1.20918984281]VAMP7
BEX1	NGF	Sensory and autonomic neuropathy |Phenotype study|Loss of pain perception|Anxiety-related traits, gender-dependent, association with|Alzheimer disease, late-onset, and mild cognitive impairment, association with.	6e-05	BEX1[1.11111111111]NGF
BEX2	BMP4	Eye and limb malfomations|Frías syndrome|Hypospadias|Microform cleft|Nonsymdromic cleft lip with or without palate, protective effect|Ocular malformation|Orbicularis oris defect|Pituitary hormone deficiency |Renal hypodysplasia|SHORT syndrome|Tooth agenesis |Ureteropelvic junction obstruction |Cutaneous melanoma, susceptibility to, association with|Corneal opacity and feet polysyndactyly|Anophtha…	0.00036	BEX2[1.73611111111]LMO2[1.25]BMP4
BEX4	SMAD4	Juvenile polyposis syndrome with thoracic aortic disease|Juvenile polyposis syndrome/Ménétrier's disease.|Laryngotracheal stenosis, arthropathy, prognathism & short stature|Myhre syndrome|Pulmonary arterial hypertension|Juvenile polyposis syndrome|Juvenile polyposis coli|Juvenile polyposis and haemorrhagic telangiectasia|Haemorrhagic telangiectasia|Gastrointestinal polyposis|Cancer |Breast cancer	0.0003	BEX4[3.37837837838]UBC[1.11111111111]SMAD4
BFAR	NGFR	Intellectual disability |Increased exhaled nitric oxide in Asthma, association with|Depressive disorder, protection against, association with |Alzheimer's disease, familial, association with	6e-05	BFAR[1.73611111111]NGFR
BFSP1	BFSP2	Cataract, progressive, juvenile onset|Cataract, pulverulent sutural|Cataract, Y-suture|Congenital cataract|Diffuse cortical cataract with scattered lens opacities|Paediatric cataract	6e-05	BFSP1[1.73611111111]BFSP2
BGLAP	RUNX2	Femoral neck-bone mineral density, association with|Lack of typical supernumerary teeth, in cleidocranial dysplasia.|Metaphyseal dysplasia with maxillary hypoplasia and brachydactyly|Oligo/hypodontia|Craniosynostosis, syndromic|Craniosynostosis, single-suture|Craniosynostosis|Cleidocranial dysplasia with normal clavicles|Cleidocranial dysplasia & hypophosphatasia|Cleidocranial dysplasia	0.00012	BGLAP[1.11111111111]RUNX2
BGN	HSP90AA1	Potential protein deficiency|Reduced dimerization|Schizophrenia	0.00024	BGN[2.97619047619]HSP90AA1
BHLHA15	ITPR3	Peripheral neuropathy |Systemic lupus erythematosus, association with	0.00012	BHLHA15[1.25]ITPR3
BHLHB9	MAX	Colorectal cancer |Phaeochromocytoma|Phaeochromocytoma and paraganglioma|Phaeochromocytoma/paraganglioma	0.00054	BHLHB9[1.73611111111]PPP2R4[1.11111111111]MAX
BHLHE22	FEZF2	Autism	6e-05	BHLHE22[1.25]FEZF2
BHLHE23	TCF3	Autism	6e-05	BHLHE23[2.76243093923]TCF3
BHLHE40	NPAS2	Seasonal affective disorder, association with|Non-Hodgkin's lymphoma, reduced risk, association with|Lower testosterone levels|Breast cancer, increased risk, association with|Azoospermia, non-obstructive|Altered expression	0.00018	BHLHE40[1.11111111111]NPAS2
BHMT	ITGAM	Systemic sclerosis, association with.|Systemic sclerosis, association with|Systemic lupus erythematosus, association with|Systemic lupus erythematosus |Renal disease, discoid rash and SLE, association with|Increased risk of arthritis in SLE patients|Discoid lupus erythematosus, association with	0.0003	BHMT[1.25]NFKB1[1.11111111111]ITGAM
BHMT2	ITGAM	Systemic sclerosis, association with.|Systemic sclerosis, association with|Systemic lupus erythematosus, association with|Systemic lupus erythematosus |Renal disease, discoid rash and SLE, association with|Increased risk of arthritis in SLE patients|Discoid lupus erythematosus, association with	0.0003	BHMT2[1.25]BHMT[1.25]NFKB1[1.11111111111]ITGAM
BICD1	RPS27A	Diamond-Blackfan anaemia	0.00042	BICD1[3.31125827815]RPS27A
BICD2	RANBP2	Encephalopathy, acute necrotising	0.00024	BICD2[1.73611111111]RANBP2
BID	BAX	Potential protein deficiency|Melanoma & gastrointestinal tumour|Lung cancer, decreased risk, association with|Disease progression in chronic lymphocytic leukaemia, association with	0.00012	BID[1.11111111111]BAX
BIK	APAF1	Reduced function |Major depression|Depression	0.00018	BIK[1.11111111111]APAF1
BIN2	BIN1	Myopathy, centronuclear, autosomal recessive|Myopathy, centronuclear, autosomal dominant|Alzheimer disease, increased risk	0.0006	BIN2[1.11111111111]BIN1
BIN3	RAC1	Ulcerative colitis, increased risk, association with|Reduced promoter activity|Radial ray defect|Azathioprine haematotoxicity in TPMT carriers, association with	0.00012	BIN3[1.25]RAC1
BIRC2	TLR4	Negative association with FMF|Pancreatic necrotic infection, association with|Periodontitis, association with|Phenotypic variation in haemochromatosis, association with|Potential protein deficiency|Nasopharyngeal cancer, increased risk, association with|Moraxella catarrhalis infection, increased risk, association with|Metabolic syndrome, association with|Meningococcal disease susceptibility|Menin…	6e-05	BIRC2[1.04166666667]TLR4
BIRC3	TLR4	Negative association with FMF|Pancreatic necrotic infection, association with|Periodontitis, association with|Phenotypic variation in haemochromatosis, association with|Potential protein deficiency|Nasopharyngeal cancer, increased risk, association with|Moraxella catarrhalis infection, increased risk, association with|Metabolic syndrome, association with|Meningococcal disease susceptibility|Menin…	6e-05	BIRC3[1.04166666667]TLR4
BIRC5	CALM3	Cardiomyopathy, hypertrophic, modifier of, association with|Catecholaminergic polymorphic ventricular tachycardia|Long QT syndrome	0.00042	BIRC5[1.11111111111]CALM3
BIRC6	DIABLO	Progressive hearing loss	6e-05	BIRC6[1.25]DIABLO
BIRC7	SMARCA4	Small cell carcinoma of the ovary, hypercalcemic type|Rhabdoid tumour predisposition syndrome|Colorectal cancer |Coffin-Siris syndrome|Atypical teratoid/rhabdoid tumours	6e-05	BIRC7[1.25]SMARCA4
BIRC8	CASP3	Lung cancer, lower risk, association with |Kawasaki disease, association with|Esophageal squamous cell carcinoma, increased risk|Breast cancer, increased risk |Aneurysm formation in Kawasaki disease, association with	0.00018	BIRC8[1.25]CASP3
BIVM	ERCC5	Xeroderma pigmentosum / Cockayne syndrome|Xeroderma pigmentosum|Single strand breaks, association with|Non-Hodgkin lymphoma, association with|Melanoma, impaired survival, association with|Lung cancer, susceptibility to|Arthrogryposis, prenatal	6e-05	BIVM[1.25]ERCC5
BLCAP	PTPRC	Variant CD45 expression|Multiple sclerosis|Immunodeficiency, severe combined|Hepatitis C, protection against, association with.|Defective splicing|Altered immune function	0.00036	BLCAP[1.75131348511]SKAP1[1.25]PTPRC
BLID	PRKAR1A	Pseudohypoparathyroidism type Ia-like|Primary pigmented nodular adrenocortical disease|Pituitary adenoma|Pancreatic neoplasms in Carney complex patients|Myxoma, intracardiac|Hyperandrogenism and subclinical Cushing syndrome.|Dubowitz syndrome|Cushing syndrome|Carney complex, type 1|Carney complex with pancreatic neoplasms|Carney complex|Acrodysostosis with hormone resistance|Acrodysostosis	0.00042	BLID[1.25]BCL2L1[1.11111111111]PRKAR1A
BLMH	APP	Dementia and cerebral microvasculopathy.|Dementia, early-onset |Microcephaly, intellectual disability, hypoplasia of corpus callosum, and cerebral atrophy|Myoclonic epilepsy |Parkinson disease |Potential protein deficiency|Reduced expression|Schizophrenia|Dementia|Cerebral haemorrhage|Alzheimer disease|Alzheimer disease with cerebral amyloid angiopathy|Alzheimer disease, association with|Alzheime…	0.00018	BLMH[1.73611111111]APP
BLOC1S1	BLOC1S6	Hermansky-Pudlak syndrome 9	0.00012	BLOC1S1[1.11111111111]BLOC1S6
BLOC1S2	BRCA1	Papillary thyroid cancer, reduced risk|Pancreatic cancer.|Pancreatic cancer |Pancreatic adenocarcinoma|Ovarian carcinoma.|Ovarian carcinoma|Ovarian cancer.|Ovarian cancer, early-onset.|Ovarian cancer, association with|Ovarian cancer ?|Ovarian cancer|Ovarian / peritoneal carcinoma|Oesophageal squamous cell carcinoma, association with.|Neuronal migration defect|Mean number of breaks per cell, assoc…	0.00018	BLOC1S2[1.11111111111]BRCA1
BLOC1S4	BLOC1S6	Hermansky-Pudlak syndrome 9	0.00012	BLOC1S4[1.11111111111]BLOC1S6
BLOC1S5	BLOC1S6	Hermansky-Pudlak syndrome 9	6e-05	BLOC1S5[1.11111111111]BLOC1S6
BLVRB	BLVRA	Essential hypertension, reduced risk, association with|Green jaundice during cholestasis episodes|Hyperbiliverdinaemia	6e-05	BLVRB[1.25]BLVRA
BLZF1	RAB2A	Autism	6e-05	BLZF1[1.11111111111]RAB2A
BMF	TP53	Medulloblastoma.|Medulloblastoma |Lung cancer, increased risk, association with|Lung cancer, association with|Lung cancer|Lower age of cancer onset, association with|Meningioma|Metastasis, association with|Multiple cancers|Multiple diverse neoplasms|Multiple primary cutaneous melanomas in Li-Fraumeni syndrome|Muscular dystrophy, limb-girdle, modifier of|Myelodysplastic/myeloproliferative disease|…	0.00036	BMF[1.25]TP53
BMI1	BRCA1	Papillary thyroid cancer, reduced risk|Pancreatic cancer.|Pancreatic cancer |Pancreatic adenocarcinoma|Ovarian carcinoma.|Ovarian carcinoma|Ovarian cancer.|Ovarian cancer, early-onset.|Ovarian cancer, association with|Ovarian cancer ?|Ovarian cancer|Ovarian / peritoneal carcinoma|Oesophageal squamous cell carcinoma, association with.|Neuronal migration defect|Mean number of breaks per cell, assoc…	0.0003	BMI1[1.11111111111]BRCA1
BMP10	BMP7	Hypospadias|Eye / skeletal anomalies|Congenital anomalies of the kidney and urinary tract	6e-05	BMP10[1.11111111111]BMP7
BMP3	INS	Adiposity levels, association with.|Diabetes, type 2, association with|Diabetes, type 2, association with.|Diabetes, type I, association with|Hyperproinsulinaemia|Increased transcription, association with|Obesity|Obesity, association with|Prostate cancer, reduced risk, association with|Diabetes, type 2 |Diabetes, type 1B.|Diabetes, type 1B|Autoimmune diabetes, increased risk, association with|Dia…	0.00012	BMP3[1.25]INS
BMP6	SMAD1	Pulmonary arterial hypertension	0.00012	BMP6[1.11111111111]SMAD1
BMP8A	NOG	Symphalangism, facial dysmorphology, intellectual disability, ADHD & hearing loss|Symphalangism, joint contractures, hyperopia, hearing loss & tracheo-oesophageal fistula|Symphalangism, proximal|Symphalangism, proximal & conductive hearing loss|Tarsal/carpal coalition syndrome|Teunissen-Cremers syndrome|Stapes ankylosis with broad thumb and toes|Premature ovarian failure and proximal symphalangis…	6e-05	BMP8A[1.25]NOG
BMP8B	NOG	Symphalangism, facial dysmorphology, intellectual disability, ADHD & hearing loss|Symphalangism, joint contractures, hyperopia, hearing loss & tracheo-oesophageal fistula|Symphalangism, proximal|Symphalangism, proximal & conductive hearing loss|Tarsal/carpal coalition syndrome|Teunissen-Cremers syndrome|Stapes ankylosis with broad thumb and toes|Premature ovarian failure and proximal symphalangis…	6e-05	BMP8B[1.25]NOG
BMS1	WDR36	Glaucoma |Glaucoma, high tension |Glaucoma, primary open angle|Glaucoma, primary open angle, association with	0.00066	BMS1[1.08225108225]WDR36
BMX	TEK	Cutaneomucosal venous malformation|Venous malformation	0.00012	BMX[1.11111111111]TEK
BNC1	PICK1	Altered transcriptional activity|Globozoospermia	0.00018	BNC1[1.73611111111]PICK1
BNIP1	VAMP7	Male genitourinary defects|Bipolar affective disorder, association with	0.00066	BNIP1[1.38888888889]VAMP7
BNIP2	CDON	Holoprosencephaly	6e-05	BNIP2[1.11111111111]CDON
BNIP3	HIF1A	Oral squamous cell carcinoma, association with|Predispostion to power sports|Prostate cancer|Reduced hypoxic stress at altitude, association|Renal carcinoma, association with|Schizophrenia |Urinary cancer, in Asians, and prostate cancer, association with.|Urinary cancer, in Caucasians, association with.|More severe septal hypertrophy and diastolic dysfunction, in hypertrophic cardiomyopathy, asso…	0.00012	BNIP3[1.11111111111]HIF1A
BNIP3L	EP300	Schizophrenia|Rubinstein-Taybi syndrome, non-typical|Rubinstein-Taybi syndrome|Cornelia de Lange syndrome features|Allogeneic hematopoietic stem cell transplantation, outcome, association with	6e-05	BNIP3L[1.11111111111]EP300
BNIPL	MIF	Low activity, association with|Meningococcal disease, mortality, association with|Nephritis/serositis/CNS involvement in systemic lupus erythematosus, association with|Sarcoidosis, association with|Schizophrenia |Ulcerative colitis, association with|Ulcerative colitis, association with.|Juvenile idiopathic arthritis, association with|Gastric mucosal atrophy, association with|Gastric cancer, reduc…	0.00018	BNIPL[1.73611111111]MIF
BOC	SHH	Solitary median maxillary central incisor|Preaxial polydactyly, triphalangeal thumb & radial ray deficiency|Preaxial polydactyly type 2|Preaxial polydactyly |Polysyndactyly, Haas type|Syndactyly IV |Syndactyly IV with tibial hypoplasia|Tibial hemimelia-polydactyly-five-fingered hand syndrome|Tibial hypoplasia, polydactyly & triphalangeal first fingers|Triphalangeal thumb |Triphalangeal thumb-poly…	6e-05	BOC[1.11111111111]SHH
BOD1	SMAD4	Juvenile polyposis syndrome with thoracic aortic disease|Juvenile polyposis syndrome/Ménétrier's disease.|Laryngotracheal stenosis, arthropathy, prognathism & short stature|Myhre syndrome|Pulmonary arterial hypertension|Juvenile polyposis syndrome|Juvenile polyposis coli|Juvenile polyposis and haemorrhagic telangiectasia|Haemorrhagic telangiectasia|Gastrointestinal polyposis|Cancer |Breast cancer	0.0003	BOD1[3.37837837838]UBC[1.11111111111]SMAD4
BOD1L1	SOX2	Hypogonadotropic hypogonadism & ocular malformation|Hypothalamo-pituitary tumours|Hypothalamo-pituitary-gonadal axis abnormalities|Microcephaly |Microcephaly and intellectual disability |Microphthalmia |Microphthalmia, iris coloboma, anal atresia & nasal skin tag|Ocular coloboma|SOX2 anophthalmia syndrome|Hypogonadotropic hypogonadism|Hirschsprung disease, modifier of|Deafness |Anophthalmia|Anoph…	0.00012	BOD1L1[3.26797385621]SOX2
BOK	APAF1	Reduced function |Major depression|Depression	6e-05	BOK[1.56985871272]APAF1
BOLA1	GLRX5	Hyperglycinaemia, non-ketotic|Pyridoxine-refractory sideroblastic anaemia|Sideroblastic anaemia	6e-05	BOLA1[2.51256281407]GLRX5
BOLA2	GLRX5	Hyperglycinaemia, non-ketotic|Pyridoxine-refractory sideroblastic anaemia|Sideroblastic anaemia	0.00042	BOLA2[1.62074554295]GLRX5
BOLA2B	GLRX5	Hyperglycinaemia, non-ketotic|Pyridoxine-refractory sideroblastic anaemia|Sideroblastic anaemia	0.00036	BOLA2B[1.62074554295]GLRX5
BOLL	PRPF8	Retinitis pigmentosa	0.00137	BOLL[2.77008310249]PRPF8
BOP1	RBM28	Alopecia, neurological defects and endocrinopathy syndrome	0.00048	BOP1[1.34952766532]RBM28
BORA	PRKACA	Reduced kinase activity|Hyperplasia, cortisol-producing|Cushing syndrome|Abrogated kinase activity	0.0003	BORA[1.11111111111]PRKACA
BPHL	SMAD4	Juvenile polyposis syndrome with thoracic aortic disease|Juvenile polyposis syndrome/Ménétrier's disease.|Laryngotracheal stenosis, arthropathy, prognathism & short stature|Myhre syndrome|Pulmonary arterial hypertension|Juvenile polyposis syndrome|Juvenile polyposis coli|Juvenile polyposis and haemorrhagic telangiectasia|Haemorrhagic telangiectasia|Gastrointestinal polyposis|Cancer |Breast cancer	0.0003	BPHL[3.37837837838]UBC[1.11111111111]SMAD4
BPI	CEBPE	Neutrophil-specific granule deficiency	6e-05	BPI[1.25]CEBPE
BPIFA1	SMAD6	Potential protein deficiency|Cardiovascular malformation, congenital	6e-05	BPIFA1[1.79856115108]SMAD6
BPIFA2	AGTR1	Hypertrophic cardiomyopathy, association with|Increased left ventricular mass, association with|Myocardial infarction, acute, association with|Potential protein deficiency|Preeclampsia, association with|Primary ovarian insufficiency, association with.|Reduced function|Renal tubular dysgenesis|Right coronary artery in STEM1, association with|Severe chronic periodontitis, association with|Hypertens…	0.0003	BPIFA2[3.861003861]AGTRAP[1.73611111111]AGTR1
BPIFB3	GJA1	Keratoderma-hypotrichosis-leukonychia syndrome|Neurologic dysfunction|Oculodentodigital dysplasia|Oculodentodigital dysplasia with primary lymphoedema|Oculodentodigital dysplasia, with palmoplantar keratosis.|Open angle glaucoma and microcornea|Sudden infant death syndrome |Heart malformations|Hallerman-Streiff/ODDD syndrome|Attenuated phenotype in glaucoma |Cleft lip in oculodentodigital dysplas…	0.00018	BPIFB3[5.0]UBQLN4[1.25]GJA1
BPNT1	SMAD4	Juvenile polyposis syndrome with thoracic aortic disease|Juvenile polyposis syndrome/Ménétrier's disease.|Laryngotracheal stenosis, arthropathy, prognathism & short stature|Myhre syndrome|Pulmonary arterial hypertension|Juvenile polyposis syndrome|Juvenile polyposis coli|Juvenile polyposis and haemorrhagic telangiectasia|Haemorrhagic telangiectasia|Gastrointestinal polyposis|Cancer |Breast cancer	0.0003	BPNT1[3.37837837838]UBC[1.11111111111]SMAD4
BPTF	CHD1L	Lung cancer, susceptibility to, association with|Infantile spasms|Congenital anomalies of the kidney and urinary tract |Autism spectrum disorder	0.00096	BPTF[2.28832951945]CHD1L
BPY2	UBE3A	Epileptic encephalopathy |Development delay and neuropsychiatric phenotypes|Autism spectrum disorder|Autism|Angelman syndrome	0.00012	BPY2[1.73611111111]UBE3A
BPY2B	UBE3A	Epileptic encephalopathy |Development delay and neuropsychiatric phenotypes|Autism spectrum disorder|Autism|Angelman syndrome	6e-05	BPY2B[1.73611111111]UBE3A
BPY2C	UBE3A	Epileptic encephalopathy |Development delay and neuropsychiatric phenotypes|Autism spectrum disorder|Autism|Angelman syndrome	6e-05	BPY2C[1.73611111111]UBE3A
BRAP	BRCA1	Papillary thyroid cancer, reduced risk|Pancreatic cancer.|Pancreatic cancer |Pancreatic adenocarcinoma|Ovarian carcinoma.|Ovarian carcinoma|Ovarian cancer.|Ovarian cancer, early-onset.|Ovarian cancer, association with|Ovarian cancer ?|Ovarian cancer|Ovarian / peritoneal carcinoma|Oesophageal squamous cell carcinoma, association with.|Neuronal migration defect|Mean number of breaks per cell, assoc…	0.00012	BRAP[1.25]BRCA1
BRCC3	SHMT1	Temporomandibular disorder, association with|Neural tube defect |Increased folate levels, association with	6e-05	BRCC3[1.0]SHMT1
BRD2	RUNX3	Schizophrenia |Gastric cancer, intestinal type, association with	0.00012	BRD2[1.25]RUNX3
BRD3	GATA1	Thrombocytopaenia 1|Porphyria, congenital erythropoietic|Macrocytic anaemia with variable neutropaenia|Lu(a-b-) blood group & macrothrombocytic thrombocytopaenia|Grey platelet syndrome|Dyserythropoietic anaemia and thrombocytopaenia|Diamond-Blackfan anaemia	6e-05	BRD3[1.25]GATA1
BRD4	MYC	Altered transcription factor binding|Reduced expression|Prostate cancer, association with.|Increased enhancer activity|Colorectal cancer, increased risk, association with.|Colorectal cancer |Colorectal and prostate cancer, association with|Breast cancer, increased risk, association with	0.00024	BRD4[1.25]MYC
BRD7	MYC	Altered transcription factor binding|Reduced expression|Prostate cancer, association with.|Increased enhancer activity|Colorectal cancer, increased risk, association with.|Colorectal cancer |Colorectal and prostate cancer, association with|Breast cancer, increased risk, association with	0.00024	BRD7[1.25]MYC
BRD8	YY1	Mental retardation	0.00024	BRD8[1.11111111111]YY1
BRD9	CUL3	Schizophrenia|Pseudohypoaldosteronism type II|Hyperkalaemic hypertension.|Hyperkalaemic hypertension|Congenital heart disease |Autism spectrum disorder|Autism	0.0006	BRD9[3.06748466258]SPOP[1.11111111111]CUL3
BRDT	SMARCE1	Spinal/cranial clear cell meningiomas|Spinal clear cell meningiomas|Multiple spinal meningiomas|Coffin-Siris syndrome	6e-05	BRDT[1.25]SMARCE1
BRE	SHMT1	Temporomandibular disorder, association with|Neural tube defect |Increased folate levels, association with	6e-05	BRE[1.0]SHMT1
BRF1	NR3C1	Multiple sclerosis severity, association with|Polycythemia vera, association with|Primary myelofibrosis, susceptibility to|Recurrent major depression|Reduced insulin and cholesterol levels, association|Reduced promoter activity|Reduced protein expression|Reduced transcriptional activity|Rheumatoid arthritis, association with|Rheumatoid arthritis, erosive, association with|Rheumatoid arthritis, lo…	0.00018	BRF1[1.11111111111]NR3C1
BRF2	SNAPC5	Autism	0.00084	BRF2[1.11111111111]SNAPC5
BRI3	SPRY2	Cleft lip	0.00018	BRI3[2.94985250737]SPRY2
BRI3BP	CBX2	Disorder of sexual development	0.00018	BRI3BP[3.11526479751]RNF2[1.11111111111]CBX2
BRICD5	OCLN	Microcephaly with band-like calcification & polymicrogyria|Global developmental delay, primary microcephaly, and intracranial calcification|Band-like calcification, simplified gyration & polymicrogyria|Band-like calcification and chronic kidney disease	0.00012	BRICD5[2.40963855422]SYNE4[1.83486238532]OCLN
BRINP1	HSPA8	Coronary heart disease, decreased risk, association with |Lung cancer, association with|Schizophrenia	0.00012	BRINP1[1.14547537228]HSPA8
BRINP2	SMAD4	Juvenile polyposis syndrome with thoracic aortic disease|Juvenile polyposis syndrome/Ménétrier's disease.|Laryngotracheal stenosis, arthropathy, prognathism & short stature|Myhre syndrome|Pulmonary arterial hypertension|Juvenile polyposis syndrome|Juvenile polyposis coli|Juvenile polyposis and haemorrhagic telangiectasia|Haemorrhagic telangiectasia|Gastrointestinal polyposis|Cancer |Breast cancer	0.0003	BRINP2[3.26797385621]UBC[1.11111111111]SMAD4
BRINP3	SOS1	Gingival fibromatosis|Noonan syndrome|Reduced activity|Ulerythema ophryogenes in Noonan syndrome.|Diabetes, type 2, association with|Congenital heart disease|Cardiomyopathy, hypertrophic.|Cardiomyopathy, hypertrophic|Cardio-facio-cutaneous syndrome|Autism spectrum disorder	0.00078	BRINP3[2.35294117647]HGS[1.11111111111]SOS1
BRIX1	RBM28	Alopecia, neurological defects and endocrinopathy syndrome	0.00018	BRIX1[1.07874865156]RBM28
BRK1	RAC1	Ulcerative colitis, increased risk, association with|Reduced promoter activity|Radial ray defect|Azathioprine haematotoxicity in TPMT carriers, association with	6e-05	BRK1[1.11111111111]RAC1
BRMS1	MMP2	Osteolysis, idiopathic, Saudi type|Plasma MMP-2 concentrations in migraine with aura|Reduced transcription|Torg syndrome|Torg syndrome with cardiac malformation|Torg-Winchester syndrome|Winchester disease|Nasopharyngeal carcinoma, increased risk, association with|Multicentric osteolysis, nodulosis & arthropathy|Intrauterine growth restriction risk, association with|Intracranial aneurysm, associat…	0.0003	BRMS1[1.25]MMP2
BRMS1L	MMP2	Osteolysis, idiopathic, Saudi type|Plasma MMP-2 concentrations in migraine with aura|Reduced transcription|Torg syndrome|Torg syndrome with cardiac malformation|Torg-Winchester syndrome|Winchester disease|Nasopharyngeal carcinoma, increased risk, association with|Multicentric osteolysis, nodulosis & arthropathy|Intrauterine growth restriction risk, association with|Intracranial aneurysm, associat…	0.0003	BRMS1L[1.25]MMP2
BROX	CHMP4B	Cataracts	6e-05	BROX[1.73611111111]CHMP4B
BRPF1	KAT6B	Say-Barber-Biesecker-Young-Simpson syndrome|Ohdo blepharophimosis syndrome, SBBYS type|Ohdo blepharophimosis syndrome|Noonan-like syndrome |Genitopatellar syndrome|Breast cancer, predisposition to|Blepharophimosis/ptosis/epicanthus inversus syndrome with cryptochordism & right hydrocele|Autism spectrum disorder	0.00018	BRPF1[1.11111111111]KAT6B
BRPF3	VCL	Cardiomyopathy, dilated|Cardiomyopathy, hypertrophic|Potential protein deficiency|Sudden unexplained death	6e-05	BRPF3[1.11111111111]VCL
BRS3	SART3	Disseminated superficial actinic porokeratosis	0.00024	BRS3[1.25]GRP[1.0]SART3
BRSK1	RALGDS	Intellectual disability	0.00108	BRSK1[1.74216027875]RALGDS
BSDC1	KIF5A	Spastic paraplegia/axonal neuropathy |Spastic paraplegia|Spastic paraparesis & deafness|Charcot-Marie-Tooth disease 2	0.0003	BSDC1[1.75746924429]KLC1[1.11111111111]KIF5A
BSG	CAV1	Pulmonary arterial hypertension|Ovarian cancer, increased risk, association with|Lipodystrophy, partial, atypical|Lipodystrophy syndrome, neonatal onset|Berardinelli-Seip lipodystrophy|Alzheimer disease, increased risk, association with	0.00012	BSG[1.11111111111]CAV1
BSN	RIMS1	Autism|Cone-rod dystrophy|Leber congenital amaurosis|Long QT syndrome |Retinitis pigmentosa, autosomal dominant	0.00018	BSN[1.25]RIMS1
BSPRY	SLC34A1	Potential protein deficiency|Osteoporosis with hypophosphataemia|Nephrolithiasis|Hypophosphataemic nephrolithiasis/osteoporosis 1/Fanconi syndrome.|Hypophosphataemic nephrolithiasis/osteoporosis 1/Fanconi syndrome|Hypophosphataemia & nephrocalcinosis|Fanconi syndrome & hypophosphatemic rickets|Altered activity	0.0003	BSPRY[1.75438596491]SLC34A1
BST1	SPR	Tetrahydrobiopterin deficiency|Sepiapterin reductase deficiency|Reduced expression|Parkinsonism, early onset|Facial palsy|Dystonia, dopa-responsive	0.00024	BST1[1.25]PRKG2[1.11111111111]SPR
BST2	IRF7	Systemic sclerosis, association with|Systemic lupus erythematosus, association with|Influenza virus infection	0.00018	BST2[1.25]IRF7
BSX	SOX2	Hypogonadotropic hypogonadism & ocular malformation|Hypothalamo-pituitary tumours|Hypothalamo-pituitary-gonadal axis abnormalities|Microcephaly |Microcephaly and intellectual disability |Microphthalmia |Microphthalmia, iris coloboma, anal atresia & nasal skin tag|Ocular coloboma|SOX2 anophthalmia syndrome|Hypogonadotropic hypogonadism|Hirschsprung disease, modifier of|Deafness |Anophthalmia|Anoph…	0.00018	BSX[3.58422939068]SOX2
BTAF1	DHODH	Miller syndrome	0.00018	BTAF1[1.25]DHODH
BTBD1	CUL3	Schizophrenia|Pseudohypoaldosteronism type II|Hyperkalaemic hypertension.|Hyperkalaemic hypertension|Congenital heart disease |Autism spectrum disorder|Autism	0.00012	BTBD1[1.74216027875]CUL3
BTBD10	LAMA5	Schizophrenia, association with |Potential protein deficiency|Focal segmental glomerulosclerosis |Fasting serum triglyceride levels, association with|Colorectal cancer, increased risk, association with |Body composition in African American women, association with	0.00012	BTBD10[4.97512437811]LAMA5
BTBD11	ORC4	Immunodeficiency, common variable |Lymphoproliferative disorder|Meier-Gorlin syndrome	6e-05	BTBD11[3.35570469799]ORC4
BTBD19	GIPC3	Sensorineural hearing loss |Nonsyndromic hearing loss |Hearing loss	0.00018	BTBD19[2.76243093923]GIPC3
BTBD2	CUL3	Schizophrenia|Pseudohypoaldosteronism type II|Hyperkalaemic hypertension.|Hyperkalaemic hypertension|Congenital heart disease |Autism spectrum disorder|Autism	0.00012	BTBD2[1.74216027875]CUL3
BTBD3	ZBTB16	Skeletal defects and genital hypoplasia	0.00024	BTBD3[3.34448160535]ZBTB16
BTBD6	ZBTB16	Skeletal defects and genital hypoplasia	6e-05	BTBD6[3.34448160535]ZBTB16
BTBD7	SNAI2	Neural tube defect|Piebaldism|Tetralogy of Fallot|Waardenburg syndrome	6e-05	BTBD7[1.25]SNAI2
BTBD9	GIPC3	Sensorineural hearing loss |Nonsyndromic hearing loss |Hearing loss	0.0003	BTBD9[3.40136054422]GIPC3
BTC	INS	Adiposity levels, association with.|Diabetes, type 2, association with|Diabetes, type 2, association with.|Diabetes, type I, association with|Hyperproinsulinaemia|Increased transcription, association with|Obesity|Obesity, association with|Prostate cancer, reduced risk, association with|Diabetes, type 2 |Diabetes, type 1B.|Diabetes, type 1B|Autoimmune diabetes, increased risk, association with|Dia…	6e-05	BTC[1.25]INS
BTF3	ESR1	Osteoporosis|Oestrogen resistance|Lower femoral neck BMD, association with|Left ventricular hypertrophy, association with |Ischaemic stroke, association with.|Infertility, male, association with|Osteoporosis, association with|Plasma lipid levels, association with|Precocious puberty|Prostate cancer, association with|Reduced plasma B-type natriuretic peptide levels, association|Reduced spermatogene…	6e-05	BTF3[1.25]ESR1
BTF3L4	PRKCSH	Polycystic liver disease	0.00066	BTF3L4[2.29885057471]PRKCSH
BTG1	EP300	Schizophrenia|Rubinstein-Taybi syndrome, non-typical|Rubinstein-Taybi syndrome|Cornelia de Lange syndrome features|Allogeneic hematopoietic stem cell transplantation, outcome, association with	0.00084	BTG1[1.25]PRMT1[1.11111111111]EP300
BTG2	IL6	Graft-versus-host disease, association with|Longevity, association with|Leprosy, association with|Juvenile arthritis, lower risk, association|Ischaemic stroke, in Han Chinese, association with|Irritable bowel syndrome, association with|Infective endocarditis, association with|Increased serum lipoprotein(a) concentrations, association|Impaired cognitive development, association with|Lower bone min…	0.00024	BTG2[1.25]IL6
BTG3	FANCF	Fanconi anaemia|Fanconi anaemia F	0.00024	BTG3[1.25]CHEK1[1.11111111111]FANCF
BTG4	SMAD4	Juvenile polyposis syndrome with thoracic aortic disease|Juvenile polyposis syndrome/Ménétrier's disease.|Laryngotracheal stenosis, arthropathy, prognathism & short stature|Myhre syndrome|Pulmonary arterial hypertension|Juvenile polyposis syndrome|Juvenile polyposis coli|Juvenile polyposis and haemorrhagic telangiectasia|Haemorrhagic telangiectasia|Gastrointestinal polyposis|Cancer |Breast cancer	0.00036	BTG4[1.7667844523]UBC[1.11111111111]SMAD4
BTLA	PTPN11	Noonan syndrome with multiple giant cell lesions|Noonan syndrome with multifocal ductal breast cancer|Noonan syndrome with mulitple lentigines & hypertrophic cardiomyopathy|Noonan syndrome with malignant mastocytsosis|Noonan syndrome with lymphocytic leukaemia / basal cell carcinoma|Noonan syndrome with juvenile myelomonocytic leukaemia|Noonan syndrome with dysembryoplastic neuro-epithelial tumou…	6e-05	BTLA[1.11111111111]PTPN11
BTN2A1	ZAP70	ZAP70 deficiency|Immunodeficiency, T-cell defect|Immunodeficiency, severe combined|Immunodeficiency, late onset|CD8 deficiency	0.00048	BTN2A1[1.25]CD209[1.25]ZAP70
BTN2A2	FGFR2	Crouzon syndrome|Crouzon syndrome with atrial septal defect.|Crouzon syndrome with elbow deformity.|Crouzon syndrome with ventricular septal defect.|Crouzon syndrome, atypical|Hypospadias |Jackson-Weiss syndrome|Lacrimo-auriculo-dento-digital syndrome|Pfeiffer syndrome|Pfeiffer syndrome, Crouzon syndrome.|Pfeiffer syndrome.|Reduced transcription|Renal agenesis |Saethre-Chotzen syndrome|Saethre-Ch…	0.00066	BTN2A2[1.7825311943]LYZL1[1.7825311943]FGFR2
BTN3A1	PVRL4	Ectodermal dysplasia-syndactyly syndrome	0.0006	BTN3A1[1.9120458891]TAPBPL[1.7825311943]PVRL4
BTN3A2	SMAD4	Juvenile polyposis syndrome with thoracic aortic disease|Juvenile polyposis syndrome/Ménétrier's disease.|Laryngotracheal stenosis, arthropathy, prognathism & short stature|Myhre syndrome|Pulmonary arterial hypertension|Juvenile polyposis syndrome|Juvenile polyposis coli|Juvenile polyposis and haemorrhagic telangiectasia|Haemorrhagic telangiectasia|Gastrointestinal polyposis|Cancer |Breast cancer	0.0003	BTN3A2[3.37837837838]UBC[1.11111111111]SMAD4
BTN3A3	PVRL4	Ectodermal dysplasia-syndactyly syndrome	0.0006	BTN3A3[1.9120458891]TAPBPL[1.7825311943]PVRL4
BTNL9	PVRL4	Ectodermal dysplasia-syndactyly syndrome	0.00048	BTNL9[1.7825311943]TAPBPL[1.7825311943]PVRL4
BTRC	APC	Increased bone mineral density|Hepatoblastoma.|Hepatoblastoma|Gardner syndrome.|Facial palsy|Extra nuchal-type fibroma, association with|Desmoid tumours|Juvenile polyposis coli|Leukaemia risk|Medulloblastoma |Multiple adenomas|Neoplasia, multifocal hepatic.|Pilomatrixoma|Potential protein deficiency|Thyroid cancer|Turcot syndrome.|Desmoid tumour|Colorectal cancer?|Colorectal cancer, severe phenot…	0.00036	BTRC[1.11111111111]APC
BUB1	BUB1B	Colorectal cancer |Gastrointestinal cancer, susceptibility to|Leukemia, risk, association with|Mosaic variegated aneuploidy|Premature chromatid separation syndrome	0.00143	BUB1[1.11111111111]BUB1B
BUB3	BUB1B	Colorectal cancer |Gastrointestinal cancer, susceptibility to|Leukemia, risk, association with|Mosaic variegated aneuploidy|Premature chromatid separation syndrome	0.00245	BUB3[1.11111111111]BUB1B
BUD13	RNF113A	Trichothiodystrophy, X-linked	0.00042	BUD13[1.25]RNF113A
BUD31	PRPF8	Retinitis pigmentosa	0.00078	BUD31[1.07411385607]PRPF8
BVES	GJA1	Keratoderma-hypotrichosis-leukonychia syndrome|Neurologic dysfunction|Oculodentodigital dysplasia|Oculodentodigital dysplasia with primary lymphoedema|Oculodentodigital dysplasia, with palmoplantar keratosis.|Open angle glaucoma and microcornea|Sudden infant death syndrome |Heart malformations|Hallerman-Streiff/ODDD syndrome|Attenuated phenotype in glaucoma |Cleft lip in oculodentodigital dysplas…	0.00024	BVES[1.25]TJP1[1.11111111111]GJA1
BYSL	CIRH1A	North American Indian childhood cirrhosis	0.00119	BYSL[1.20918984281]CIRH1A
BZRAP1	TCF4	Schizophrenia |Rett syndrome, variant / Pitt-Hopkins syndrome|Pitt-Hopkins syndrome|Mental retardation and microcephaly|Mental retardation & facial anomalies|Intellectual disability, nonsyndromic|Intellectual disability and dysmorphisms|Intellectual disability |Fuchs endothelial corneal dystrophy, susceptibility to|Fuch's corneal dystrophy, association with|Angelman syndrome	0.00024	BZRAP1[1.56494522692]TCF4
BZW1	BAP1	Renal cell carcinoma/cutaneous melanoma/uveal melanoma/mesothelioma|Renal cell carcinoma/mesothelioma/uveal melanoma|Renal cell carcinoma/uveal melanoma|Uveal melanoma|Uveal melanoma, cutaneous melanoma & malignant mesothelioma|Uveal melanoma, lung carcinoma, and meningioma|Uveal melanoma, peritoneal mesothelioma with primary biliary tract adenocarcinoma|Uveal/cutaneous melanoma|Renal cell carcin…	0.00012	BZW1[2.07468879668]BAP1
BZW2	PHKG2	Phosphorylase kinase deficiency|Glycogen storage disease 9c|Glycogen storage disease 9	6e-05	BZW2[2.5974025974]PHKG2
C10orf10	UCP3	Insulin resistance, association with.|Obesity, severe, early-onset|Obesity, severe, with diabetes|Skeletal muscle mRNA expression, association with|Type 2 diabetes, increased susceptibility in Asians, association with |Waist-to-hip ratio, association with|Increased fat mass, weight and insulin resistance in obesity, association with|Increased concentration of fatty acylcarnitines in plasma|Higher…	6e-05	C10orf10[1.25]UCP3
C10orf11	PRPF8	Retinitis pigmentosa	0.00042	C10orf11[1.21065375303]PRPF8
C10orf118	SMAD3	Rheumatoid arthritis & multiple aneurysms|Thoracic aortic aneurysms |Thoracic aortic aneurysms and dissections|Thoracic aortic disorder, syndromic|Osteoarthritis|Marfan syndrome with aortopathy|Hypoplastic left heart syndrome with aortic aneurysm|Crohn's disease, increased risk, association with|Aortic aneurysms & dissections with early-onset osteoarthritis|Aneurysms-osteoarthritis syndrome	6e-05	C10orf118[2.0202020202]SMAD3
C10orf12	EZH2	Weaver syndrome	0.00018	C10orf12[3.11526479751]EZH2
C10orf129	VCP	Inclusion body myositis|Lower motor neuron disorder / axonal peripheral neuropathy|Myopathy and dementia.|Myopathy, rimmed vacuolar|Parkinson disease in IBMPFD|Scapuloperoneal muscular dystrophy & dropped head fibres|Spastic paraplegia|IBMPFD.|IBMPFD / Amyotrophic lateral sclerosis|IBMPFD|Hereditary spastic paraplegia|Facioscapulohumeral muscular dystrophy-like phenotype|Distal myopathy|Charcot-M…	0.00137	C10orf129[3.08641975309]YOD1[1.20048019208]VCP
C10orf32-ASMT	SMAD4	Juvenile polyposis syndrome with thoracic aortic disease|Juvenile polyposis syndrome/Ménétrier's disease.|Laryngotracheal stenosis, arthropathy, prognathism & short stature|Myhre syndrome|Pulmonary arterial hypertension|Juvenile polyposis syndrome|Juvenile polyposis coli|Juvenile polyposis and haemorrhagic telangiectasia|Haemorrhagic telangiectasia|Gastrointestinal polyposis|Cancer |Breast cancer	0.0003	C10orf32-ASMT[3.37837837838]UBC[1.11111111111]SMAD4
C10orf35	SLC6A5	Phenotype modifier |Hyperekplexia	0.00096	C10orf35[5.661413318]UBC[3.46717883648]SLC6A5
C10orf54	TLR9	Tuberculosis |Renal function in IgA nephropathy, association with|Non-Hodgkin lymphoma, association with|Malaria, complicated, in Austro-Asiatics, association with.|Increased MyD88 binding / reduced CpG ODN responsiveness|Hodgkin's lymphoma, association with|end-stage renal disease|Eczema, atopic, association with|Crohn's disease, association with|Asthma, association with|Altered receptor functio…	0.00048	C10orf54[3.23624595469]PLSCR1[1.25]TLR9
C10orf62	HOXA1	Tetralogy of Fallot|Increased head circumference, in autism, association with|Faster head growth rate, in children, association with|Decreased cerebellar volume, association with|Bosley-Salih-Alorainy syndrome, BSAS|Autism spectrum disorder, association with|Athabaskan brainstem dysgenesis syndrome, ABDS|Accelerated cerebellar maturation, association with.	0.00024	C10orf62[1.56985871272]KRTAP4-12[1.56985871272]HOXA1
C10orf76	SMAD4	Juvenile polyposis syndrome with thoracic aortic disease|Juvenile polyposis syndrome/Ménétrier's disease.|Laryngotracheal stenosis, arthropathy, prognathism & short stature|Myhre syndrome|Pulmonary arterial hypertension|Juvenile polyposis syndrome|Juvenile polyposis coli|Juvenile polyposis and haemorrhagic telangiectasia|Haemorrhagic telangiectasia|Gastrointestinal polyposis|Cancer |Breast cancer	0.0003	C10orf76[3.37837837838]UBC[1.11111111111]SMAD4
C10orf82	CCDC11	Situs inversus totalis|Heterotaxy syndrome / situs inversus totalis	0.0003	C10orf82[4.14937759336]TEX11[3.16455696203]CCDC11
C10orf88	SMAD4	Juvenile polyposis syndrome with thoracic aortic disease|Juvenile polyposis syndrome/Ménétrier's disease.|Laryngotracheal stenosis, arthropathy, prognathism & short stature|Myhre syndrome|Pulmonary arterial hypertension|Juvenile polyposis syndrome|Juvenile polyposis coli|Juvenile polyposis and haemorrhagic telangiectasia|Haemorrhagic telangiectasia|Gastrointestinal polyposis|Cancer |Breast cancer	0.0003	C10orf88[3.37837837838]UBC[1.11111111111]SMAD4
C10orf90	TP53	Medulloblastoma.|Medulloblastoma |Lung cancer, increased risk, association with|Lung cancer, association with|Lung cancer|Lower age of cancer onset, association with|Meningioma|Metastasis, association with|Multiple cancers|Multiple diverse neoplasms|Multiple primary cutaneous melanomas in Li-Fraumeni syndrome|Muscular dystrophy, limb-girdle, modifier of|Myelodysplastic/myeloproliferative disease|…	6e-05	C10orf90[1.73611111111]TP53
C10orf95	CALM3	Cardiomyopathy, hypertrophic, modifier of, association with|Catecholaminergic polymorphic ventricular tachycardia|Long QT syndrome	0.00054	C10orf95[1.73611111111]NUS1[1.25]BIRC5[1.11111111111]CALM3
C11orf30	AKT1	Schizophrenia, familial, association with|Schizophrenia|Cowden / Cowden-like syndrome |Altered transcriptional activity	6e-05	C11orf30[1.25]AKT1
C11orf31	PTPN11	Noonan syndrome with multiple giant cell lesions|Noonan syndrome with multifocal ductal breast cancer|Noonan syndrome with mulitple lentigines & hypertrophic cardiomyopathy|Noonan syndrome with malignant mastocytsosis|Noonan syndrome with lymphocytic leukaemia / basal cell carcinoma|Noonan syndrome with juvenile myelomonocytic leukaemia|Noonan syndrome with dysembryoplastic neuro-epithelial tumou…	0.00018	C11orf31[1.76366843034]FYB[1.11111111111]PTPN11
C11orf35	PSENEN	Comedones|Alzheimer disease in e4 carriers, association |Alzheimer disease|Acne inversa, familial	0.00024	C11orf35[5.9880239521]PSENEN
C11orf48	SMAD4	Juvenile polyposis syndrome with thoracic aortic disease|Juvenile polyposis syndrome/Ménétrier's disease.|Laryngotracheal stenosis, arthropathy, prognathism & short stature|Myhre syndrome|Pulmonary arterial hypertension|Juvenile polyposis syndrome|Juvenile polyposis coli|Juvenile polyposis and haemorrhagic telangiectasia|Haemorrhagic telangiectasia|Gastrointestinal polyposis|Cancer |Breast cancer	0.0003	C11orf48[3.19488817891]UBC[1.11111111111]SMAD4
C11orf49	LRRK2	Parkinson disease|Parkinson disease without Lewy bodies|Parkinson disease, association with|Parkinson disease, early onset|Parkinson disease, reduced risk, association with|Postural instability and gait difficulty, in Parkinson disease|Potential protein deficiency|Restless leg syndrome.|Rheumatoid arthritis|Parkinson and alzheimer disease|Non-skin / hormone-related / breast cancers, increased ris…	0.00042	C11orf49[1.75131348511]RAB7L1[1.25]LRRK2
C11orf54	SMAD4	Juvenile polyposis syndrome with thoracic aortic disease|Juvenile polyposis syndrome/Ménétrier's disease.|Laryngotracheal stenosis, arthropathy, prognathism & short stature|Myhre syndrome|Pulmonary arterial hypertension|Juvenile polyposis syndrome|Juvenile polyposis coli|Juvenile polyposis and haemorrhagic telangiectasia|Haemorrhagic telangiectasia|Gastrointestinal polyposis|Cancer |Breast cancer	0.00048	C11orf54[3.19488817891]UBC[1.11111111111]SMAD4
C11orf58	A2M	Alzheimer disease, association with|Alzheimer disease, association with.|Autism|Chronic obstructive pulmonary disease|No association with Alzheimer disease.	0.00012	C11orf58[4.0]A2M
C11orf65	CALM1	Ventricular fibrillation, idiopathic|Osteoarthritis, association with|Long QT syndrome|Catecholaminergic polymorphic ventricular tachycardia|Cardiac arrest	6e-05	C11orf65[1.75131348511]CALM1
C11orf68	KCNE3	Periodic paralysis|Meniere's disease, association with |Long QT syndrome|Brugada syndrome |Atrial fibrillation, familial|Atrial fibrillation|Arrhythmia	0.00024	C11orf68[4.52488687783]KCNE3
C11orf70	FUS	Parkinson disease |Motor neuron disease, lower|Frontotemporal lobar degeneration|Frontotemporal dementia, behavioural variant |Flail leg syndrome, juvenile-onset.|Essential tremor|Amyotrophic lateral sclerosis, juvenile with basophilic inclusion|Amyotrophic lateral sclerosis	6e-05	C11orf70[3.300330033]FUS
C11orf73	SMAD4	Juvenile polyposis syndrome with thoracic aortic disease|Juvenile polyposis syndrome/Ménétrier's disease.|Laryngotracheal stenosis, arthropathy, prognathism & short stature|Myhre syndrome|Pulmonary arterial hypertension|Juvenile polyposis syndrome|Juvenile polyposis coli|Juvenile polyposis and haemorrhagic telangiectasia|Haemorrhagic telangiectasia|Gastrointestinal polyposis|Cancer |Breast cancer	0.00036	C11orf73[3.37837837838]UBC[1.11111111111]SMAD4
C11orf80	SMAD4	Juvenile polyposis syndrome with thoracic aortic disease|Juvenile polyposis syndrome/Ménétrier's disease.|Laryngotracheal stenosis, arthropathy, prognathism & short stature|Myhre syndrome|Pulmonary arterial hypertension|Juvenile polyposis syndrome|Juvenile polyposis coli|Juvenile polyposis and haemorrhagic telangiectasia|Haemorrhagic telangiectasia|Gastrointestinal polyposis|Cancer |Breast cancer	0.0003	C11orf80[3.37837837838]UBC[1.11111111111]SMAD4
C11orf82	HMOX1	Ischaemic stroke, association with|Malignant mesothelioma, association with|Oxidant injury, association with|Pancreatic cancer, recurrence and survival, association with|Parkinson's disease, pesticide related, association with|Rheumatoid arthritis disease modifier, association with|Rheumatoid arthritis, association with|Severe malaria, association with|Increased serum bilirubin levels, assoc with…	6e-05	C11orf82[1.25]HMOX1
C11orf83	SMAD4	Juvenile polyposis syndrome with thoracic aortic disease|Juvenile polyposis syndrome/Ménétrier's disease.|Laryngotracheal stenosis, arthropathy, prognathism & short stature|Myhre syndrome|Pulmonary arterial hypertension|Juvenile polyposis syndrome|Juvenile polyposis coli|Juvenile polyposis and haemorrhagic telangiectasia|Haemorrhagic telangiectasia|Gastrointestinal polyposis|Cancer |Breast cancer	0.0003	C11orf83[3.37837837838]UBC[1.11111111111]SMAD4
C11orf84	EGFR	Lung cancer|Lung cancer prognosis, association with|Lung cancer, association with |Lung cancer, non-small cell.|Lung cancer, susceptibility to|Lymph node metastasis and high-grade tumours in breast cancer, association with|Reduced transcription|Squamous cell carcinoma of head & neck |Glioblastoma, risk, association with|Gefitinib toxicity, association with|Acute coronary syndrome, association wit…	6e-05	C11orf84[1.7793594306]EGFR
C11orf87	CAV1	Pulmonary arterial hypertension|Ovarian cancer, increased risk, association with|Lipodystrophy, partial, atypical|Lipodystrophy syndrome, neonatal onset|Berardinelli-Seip lipodystrophy|Alzheimer disease, increased risk, association with	0.0006	C11orf87[2.6455026455]TENC1[1.73611111111]CAV1
C12orf10	UMPS	Oroticaciduria 1	6e-05	C12orf10[1.37741046832]UMPS
C12orf23	PRKAG3	Altered glycogen and triglyceride levels in muscle	0.00072	C12orf23[3.11526479751]ELAVL1[1.25]PRKAG3
C12orf29	SMAD4	Juvenile polyposis syndrome with thoracic aortic disease|Juvenile polyposis syndrome/Ménétrier's disease.|Laryngotracheal stenosis, arthropathy, prognathism & short stature|Myhre syndrome|Pulmonary arterial hypertension|Juvenile polyposis syndrome|Juvenile polyposis coli|Juvenile polyposis and haemorrhagic telangiectasia|Haemorrhagic telangiectasia|Gastrointestinal polyposis|Cancer |Breast cancer	0.00036	C12orf29[3.37837837838]UBC[1.11111111111]SMAD4
C12orf4	RAB23	Acrocephalopolysyndactyly, type II|Carpenter syndrome	0.00012	C12orf4[3.33333333333]RAB23
C12orf43	SYCP3	Azoospermia|Recurrent pregnancy loss	0.0003	C12orf43[3.20512820513]TERF1[1.11111111111]SYCP3
C12orf44	RB1CC1	Schizophrenia |Lung cancer|Leukemia, risk, association with|Increased promoter activity|Decreased promoter activity	6e-05	C12orf44[1.25]RB1CC1
C12orf45	RUVBL1	Autism	6e-05	C12orf45[2.457002457]RUVBL1
C12orf49	TP53	Medulloblastoma.|Medulloblastoma |Lung cancer, increased risk, association with|Lung cancer, association with|Lung cancer|Lower age of cancer onset, association with|Meningioma|Metastasis, association with|Multiple cancers|Multiple diverse neoplasms|Multiple primary cutaneous melanomas in Li-Fraumeni syndrome|Muscular dystrophy, limb-girdle, modifier of|Myelodysplastic/myeloproliferative disease|…	6e-05	C12orf49[2.0366598778]TP53
C12orf5	MET	Autism spectrum disorder|Papillary renal carcinoma|Lymphoedema |Gastric cancer|Diffuse large B-cell lymphoma |DFNB97 hearing loss|Cortical thickness, association with|Colorectal cancer |Autism, association with	6e-05	C12orf5[1.25]MET
C12orf50	PDCD10	Phenotype modifier |Cerebral cavernous malformation	0.00048	C12orf50[5.95238095238]GOLGA2[1.25]PDCD10
C12orf55	SMAD4	Juvenile polyposis syndrome with thoracic aortic disease|Juvenile polyposis syndrome/Ménétrier's disease.|Laryngotracheal stenosis, arthropathy, prognathism & short stature|Myhre syndrome|Pulmonary arterial hypertension|Juvenile polyposis syndrome|Juvenile polyposis coli|Juvenile polyposis and haemorrhagic telangiectasia|Haemorrhagic telangiectasia|Gastrointestinal polyposis|Cancer |Breast cancer	0.0003	C12orf55[3.37837837838]UBC[1.11111111111]SMAD4
C12orf68	STX11	Haemophagocytic lymphohistiocytosis, familial	0.00024	C12orf68[5.29100529101]STX11
C12orf73	SMAD4	Juvenile polyposis syndrome with thoracic aortic disease|Juvenile polyposis syndrome/Ménétrier's disease.|Laryngotracheal stenosis, arthropathy, prognathism & short stature|Myhre syndrome|Pulmonary arterial hypertension|Juvenile polyposis syndrome|Juvenile polyposis coli|Juvenile polyposis and haemorrhagic telangiectasia|Haemorrhagic telangiectasia|Gastrointestinal polyposis|Cancer |Breast cancer	0.0003	C12orf73[3.37837837838]UBC[1.11111111111]SMAD4
C12orf75	IRS4	Schizophrenia	6e-05	C12orf75[1.25]IRS4
C14orf1	SIGMAR1	Schizophrenia, association with |Frontotemporal lobar degeneration - motor neuron disease|Frontotemporal lobar degeneration |Distal motor neuropathy |Amyotrophic lateral sclerosis, juvenile|Amyotrophic lateral sclerosis|Alzheimer disease, association with.|Alzheimer disease |Alcoholism, protection against, association with	6e-05	C14orf1[1.45772594752]SIGMAR1
C14orf105	PDE4D	Acrodysostosis |Acroscyphodysplasia|Adenomatous polyposis coli|Intellectual disability syndrome with low body mass index & facial features|Psychomotor retardation, coarse facies & ocular anomalies	0.00036	C14orf105[4.54545454545]PDE4DIP[1.73611111111]PDE4D
C14orf119	SMAD4	Juvenile polyposis syndrome with thoracic aortic disease|Juvenile polyposis syndrome/Ménétrier's disease.|Laryngotracheal stenosis, arthropathy, prognathism & short stature|Myhre syndrome|Pulmonary arterial hypertension|Juvenile polyposis syndrome|Juvenile polyposis coli|Juvenile polyposis and haemorrhagic telangiectasia|Haemorrhagic telangiectasia|Gastrointestinal polyposis|Cancer |Breast cancer	0.00036	C14orf119[3.37837837838]UBC[1.11111111111]SMAD4
C14orf142	TP53	Medulloblastoma.|Medulloblastoma |Lung cancer, increased risk, association with|Lung cancer, association with|Lung cancer|Lower age of cancer onset, association with|Meningioma|Metastasis, association with|Multiple cancers|Multiple diverse neoplasms|Multiple primary cutaneous melanomas in Li-Fraumeni syndrome|Muscular dystrophy, limb-girdle, modifier of|Myelodysplastic/myeloproliferative disease|…	0.00036	C14orf142[1.33333333333]TP53RK[1.25]TP53
C14orf159	CNOT4	Autism	0.00167	C14orf159[3.59712230216]PSMA3[1.06044538706]CNOT4
C14orf164	NUP62	Striatonigral degeneration, infantile	0.0009	C14orf164[2.93255131965]UBE2I[1.11111111111]NUP62
C14orf166	DAB2	Autism	0.00048	C14orf166[2.32558139535]DAB2
C14orf182	SMAD4	Juvenile polyposis syndrome with thoracic aortic disease|Juvenile polyposis syndrome/Ménétrier's disease.|Laryngotracheal stenosis, arthropathy, prognathism & short stature|Myhre syndrome|Pulmonary arterial hypertension|Juvenile polyposis syndrome|Juvenile polyposis coli|Juvenile polyposis and haemorrhagic telangiectasia|Haemorrhagic telangiectasia|Gastrointestinal polyposis|Cancer |Breast cancer	0.00018	C14orf182[4.5045045045]RBPMS[1.25]SMAD4
C14orf2	PTCD1	Complex I deficiency	0.00024	C14orf2[1.38888888889]PTCD1
C14orf80	MAX	Colorectal cancer |Phaeochromocytoma|Phaeochromocytoma and paraganglioma|Phaeochromocytoma/paraganglioma	0.0003	C14orf80[2.13219616205]DDIT3[1.11111111111]MAX
C14orf93	RB1	Retinocytoma.|Retinoblastoma, in 13q deletion syndrome|Retinoblastoma|Ovarian cancer ?|Ovarian cancer |Head and neck cancer|Colorectal cancer |Bladder cancer	0.00042	C14orf93[1.79533213645]MRFAP1[1.73611111111]RB1
C15orf38	MLXIPL	Coronary artery disease, association with|Myocardial infarction incidence, association with|Reduced plasma triglyceride levels, association with|Williams-Beuren syndrome	0.00024	C15orf38[2.457002457]NIF3L1[1.73611111111]MLXIPL
C15orf38-AP3S2	SMAD4	Juvenile polyposis syndrome with thoracic aortic disease|Juvenile polyposis syndrome/Ménétrier's disease.|Laryngotracheal stenosis, arthropathy, prognathism & short stature|Myhre syndrome|Pulmonary arterial hypertension|Juvenile polyposis syndrome|Juvenile polyposis coli|Juvenile polyposis and haemorrhagic telangiectasia|Haemorrhagic telangiectasia|Gastrointestinal polyposis|Cancer |Breast cancer	0.0003	C15orf38-AP3S2[3.13479623824]UBC[1.11111111111]SMAD4
C15orf39	KRT1	Ichthyosis, Curth–Macklin|Ichthyosis, with epidermolytic hyperkeratosis|Keratoderma, diffuse palmoplantar|Keratoderma, epidermolytic palmoplantar with tontubular keratin|Keratoderma, non-epidermolytic palmoplantar|Keratoderma, palmoplantar|Keratoderma, striate palmoplantar|Ichthyosis with confetti|Ichthyosis hystrix, Curth-Macklin type|Epidermolytic hyperkeratosis|Epidermolytic hyperkeratosis wit…	0.00078	C15orf39[3.1847133758]SUMO2[1.25]KRT1
C15orf40	SMAD4	Juvenile polyposis syndrome with thoracic aortic disease|Juvenile polyposis syndrome/Ménétrier's disease.|Laryngotracheal stenosis, arthropathy, prognathism & short stature|Myhre syndrome|Pulmonary arterial hypertension|Juvenile polyposis syndrome|Juvenile polyposis coli|Juvenile polyposis and haemorrhagic telangiectasia|Haemorrhagic telangiectasia|Gastrointestinal polyposis|Cancer |Breast cancer	0.0003	C15orf40[3.37837837838]UBC[1.11111111111]SMAD4
C15orf41	SMAD4	Juvenile polyposis syndrome with thoracic aortic disease|Juvenile polyposis syndrome/Ménétrier's disease.|Laryngotracheal stenosis, arthropathy, prognathism & short stature|Myhre syndrome|Pulmonary arterial hypertension|Juvenile polyposis syndrome|Juvenile polyposis coli|Juvenile polyposis and haemorrhagic telangiectasia|Haemorrhagic telangiectasia|Gastrointestinal polyposis|Cancer |Breast cancer	0.0003	C15orf41[3.37837837838]UBC[1.11111111111]SMAD4
C15orf52	CHD8	Schizophrenia |Developmental delay, cognitive impairment & minor anomalies|Autism, macrocephaly & facial dysmorphism|Autism	0.00018	C15orf52[3.11526479751]RNF2[1.11111111111]CHD8
C15orf57	TINF2	Schizophrenia|Pulmonary fibrosis.|Low white blood cells|Hoyeraal-Hreidarsson / Revesz syndrome|Dyskeratosis congenita / Hoyeraal-Hreidarsson syndrome|Dyskeratosis congenita / aplastic anaemia|Dyskeratosis congenita|Bone marrow failure |Ataxia pancytopenia syndrome|Aplastic anaemia	0.00036	C15orf57[3.20512820513]POT1[1.11111111111]TINF2
C16orf13	SMAD4	Juvenile polyposis syndrome with thoracic aortic disease|Juvenile polyposis syndrome/Ménétrier's disease.|Laryngotracheal stenosis, arthropathy, prognathism & short stature|Myhre syndrome|Pulmonary arterial hypertension|Juvenile polyposis syndrome|Juvenile polyposis coli|Juvenile polyposis and haemorrhagic telangiectasia|Haemorrhagic telangiectasia|Gastrointestinal polyposis|Cancer |Breast cancer	0.0003	C16orf13[3.37837837838]UBC[1.11111111111]SMAD4
C16orf45	GNAI3	Auriculocondylar syndrome	0.00036	C16orf45[1.4450867052]RAPGEF4[1.11111111111]GNAI3
C16orf47	SMAD4	Juvenile polyposis syndrome with thoracic aortic disease|Juvenile polyposis syndrome/Ménétrier's disease.|Laryngotracheal stenosis, arthropathy, prognathism & short stature|Myhre syndrome|Pulmonary arterial hypertension|Juvenile polyposis syndrome|Juvenile polyposis coli|Juvenile polyposis and haemorrhagic telangiectasia|Haemorrhagic telangiectasia|Gastrointestinal polyposis|Cancer |Breast cancer	0.0003	C16orf47[3.37837837838]UBC[1.11111111111]SMAD4
C16orf54	SMAD4	Juvenile polyposis syndrome with thoracic aortic disease|Juvenile polyposis syndrome/Ménétrier's disease.|Laryngotracheal stenosis, arthropathy, prognathism & short stature|Myhre syndrome|Pulmonary arterial hypertension|Juvenile polyposis syndrome|Juvenile polyposis coli|Juvenile polyposis and haemorrhagic telangiectasia|Haemorrhagic telangiectasia|Gastrointestinal polyposis|Cancer |Breast cancer	0.0003	C16orf54[3.37837837838]UBC[1.11111111111]SMAD4
C16orf58	SMAD4	Juvenile polyposis syndrome with thoracic aortic disease|Juvenile polyposis syndrome/Ménétrier's disease.|Laryngotracheal stenosis, arthropathy, prognathism & short stature|Myhre syndrome|Pulmonary arterial hypertension|Juvenile polyposis syndrome|Juvenile polyposis coli|Juvenile polyposis and haemorrhagic telangiectasia|Haemorrhagic telangiectasia|Gastrointestinal polyposis|Cancer |Breast cancer	0.0003	C16orf58[3.37837837838]UBC[1.11111111111]SMAD4
C16orf59	DISC1	Multiple congenital anomalies |Opioid dependence, protection against, in African Americans, association with|Psychiatric disorders, association with |Schizophrenia |Schizophrenia, association with|Schizophrenia, increased risk, association with|Schizophrenia, psychosis, increased severity|Schizophrenia, ultra-resistant, association with|Wnt signaling defect|Mood disorder, association with|Major d…	0.00048	C16orf59[2.25733634312]FEZ1[1.25]DISC1
C16orf62	SMAD4	Juvenile polyposis syndrome with thoracic aortic disease|Juvenile polyposis syndrome/Ménétrier's disease.|Laryngotracheal stenosis, arthropathy, prognathism & short stature|Myhre syndrome|Pulmonary arterial hypertension|Juvenile polyposis syndrome|Juvenile polyposis coli|Juvenile polyposis and haemorrhagic telangiectasia|Haemorrhagic telangiectasia|Gastrointestinal polyposis|Cancer |Breast cancer	0.0003	C16orf62[3.37837837838]UBC[1.11111111111]SMAD4
C16orf70	KIF17	Schizophrenia	0.00012	C16orf70[1.73611111111]KIF17
C16orf72	NDE1	Schizophrenia, association with |Rolandic epilepsy |Potential protein deficiency|Microhydraencephaly|Microcephaly, agenesis of the corpus callosum, scalp rugae & foetal brain disruption|Microcephaly with microlissencephaly|Microcephaly with lissencephaly|Epilepsy, intractable mesial temporal lobe|Bipolar disorder, association with |Autism spectrum disorder	0.00036	C16orf72[1.4450867052]FAM9B[1.56494522692]NDE1
C16orf74	UNC119	Cone-rod dystrophy, late-onset|Cone-rod dystrophy|CD4 lymphopenia, idiopathic	0.00012	C16orf74[1.47710487445]UNC119
C16orf78	SMAD4	Juvenile polyposis syndrome with thoracic aortic disease|Juvenile polyposis syndrome/Ménétrier's disease.|Laryngotracheal stenosis, arthropathy, prognathism & short stature|Myhre syndrome|Pulmonary arterial hypertension|Juvenile polyposis syndrome|Juvenile polyposis coli|Juvenile polyposis and haemorrhagic telangiectasia|Haemorrhagic telangiectasia|Gastrointestinal polyposis|Cancer |Breast cancer	0.0003	C16orf78[3.37837837838]UBC[1.11111111111]SMAD4
C16orf80	HSPD1	Hypomyelinating leukodystrophy|Spastic paraplegia|Spastic paraplegia, modifier of	0.00042	C16orf80[1.11731843575]SF3A2[1.03734439834]HSPD1
C16orf87	PRKAG3	Altered glycogen and triglyceride levels in muscle	0.00072	C16orf87[3.11526479751]ELAVL1[1.25]PRKAG3
C17orf103	ADAMTSL4	Craniosynostosis with ectopia lentis|Ectopia lentis et pupillae|Ectopia lentis, isolated form	0.00018	C17orf103[5.29100529101]ADAMTSL4
C17orf49	CHD8	Schizophrenia |Developmental delay, cognitive impairment & minor anomalies|Autism, macrocephaly & facial dysmorphism|Autism	6e-05	C17orf49[1.11111111111]CHD8
C17orf53	SMAD4	Juvenile polyposis syndrome with thoracic aortic disease|Juvenile polyposis syndrome/Ménétrier's disease.|Laryngotracheal stenosis, arthropathy, prognathism & short stature|Myhre syndrome|Pulmonary arterial hypertension|Juvenile polyposis syndrome|Juvenile polyposis coli|Juvenile polyposis and haemorrhagic telangiectasia|Haemorrhagic telangiectasia|Gastrointestinal polyposis|Cancer |Breast cancer	0.00036	C17orf53[3.37837837838]UBC[1.11111111111]SMAD4
C17orf59	PLA2G4A	Asthma, association with|Cryptogenic multifocal ulcerating stenosing enteritis|Gastro-duodenal ulcers|Increased enzyme activity|Prostanoid biosynthesis deficiency	0.00018	C17orf59[2.13219616205]PLA2G4A
C17orf62	SMAD4	Juvenile polyposis syndrome with thoracic aortic disease|Juvenile polyposis syndrome/Ménétrier's disease.|Laryngotracheal stenosis, arthropathy, prognathism & short stature|Myhre syndrome|Pulmonary arterial hypertension|Juvenile polyposis syndrome|Juvenile polyposis coli|Juvenile polyposis and haemorrhagic telangiectasia|Haemorrhagic telangiectasia|Gastrointestinal polyposis|Cancer |Breast cancer	0.00036	C17orf62[3.37837837838]UBC[1.11111111111]SMAD4
C17orf64	FANCM	Tetralogy of Fallot|Fanconi anaemia|Colorectal cancer?|Breast cancer, non-BRCA1/BRCA2 related|Breast cancer, increased risk, association with|Breast cancer, familial, increased risk|Breast cancer	0.00018	C17orf64[2.74725274725]FANCM
C17orf67	DMD	Muscular dystrophy, Duchenne.|Muscular dystrophy, Duchenne, epilepsy, macroglossia and mental retardation|Muscular dystrophy, Duchenne-like|Muscular dystrophy, Duchenne & Charcot-Marie-Tooth disease|Muscular dystrophy, Duchenne & autism|Muscular dystrophy, Duchenne|Muscular dystrophy, Becker.|Muscular dystrophy, Becker with dilated cardiomyopathy & progressive heart failure|Muscular dystrophy, Du…	0.00018	C17orf67[2.04498977505]CADPS[1.73611111111]DMD
C17orf70	ATR	Microcephaly, primary |Oropharyngeal cancer syndrome|Potential protein deficiency|Seckel syndrome	0.00018	C17orf70[1.11111111111]ATR
C17orf75	MAX	Colorectal cancer |Phaeochromocytoma|Phaeochromocytoma and paraganglioma|Phaeochromocytoma/paraganglioma	0.00012	C17orf75[3.37837837838]HUWE1[1.11111111111]MAX
C17orf82	IRF7	Systemic sclerosis, association with|Systemic lupus erythematosus, association with|Influenza virus infection	0.00036	C17orf82[4.34782608696]TRAF2[1.11111111111]IRF7
C17orf85	SNIP1	Symptomatic epilepsy & skull dysplasia	0.00012	C17orf85[1.40449438202]SNIP1
C17orf96	DNMT3B	Secondary primary head and neck cancers, increased risk|Maternal risk of Down syndrome child, association with.|Lung cancer, reduced risk, association with|Lung cancer, increased risk, association with|Lung cancer, decreased risk, association with|Immunodeficiency, centromeric instability and facial anomalies syndrome|Hirschsprung disease |Gastric cancer, decreased risk, association with|Colorect…	0.00036	C17orf96[3.69003690037]SUZ12[1.11111111111]DNMT3B
C18orf21	SMAD4	Juvenile polyposis syndrome with thoracic aortic disease|Juvenile polyposis syndrome/Ménétrier's disease.|Laryngotracheal stenosis, arthropathy, prognathism & short stature|Myhre syndrome|Pulmonary arterial hypertension|Juvenile polyposis syndrome|Juvenile polyposis coli|Juvenile polyposis and haemorrhagic telangiectasia|Haemorrhagic telangiectasia|Gastrointestinal polyposis|Cancer |Breast cancer	0.0003	C18orf21[3.37837837838]UBC[1.11111111111]SMAD4
C18orf25	PNKP	Microcephaly, seizures & developmental delay|Microcephaly, early-onset seizures, developmental delay & hearing loss|Global developmental delay, primary microcephaly and cerebellar atrophy|Epileptic encephalopathy |Autism spectrum disorder|Ataxia with oculomotor apraxia, type 4|Progressive cerebellar atrophy and polyneuropathy.	0.00018	C18orf25[2.06611570248]PNKP
C18orf32	SMAD4	Juvenile polyposis syndrome with thoracic aortic disease|Juvenile polyposis syndrome/Ménétrier's disease.|Laryngotracheal stenosis, arthropathy, prognathism & short stature|Myhre syndrome|Pulmonary arterial hypertension|Juvenile polyposis syndrome|Juvenile polyposis coli|Juvenile polyposis and haemorrhagic telangiectasia|Haemorrhagic telangiectasia|Gastrointestinal polyposis|Cancer |Breast cancer	0.0003	C18orf32[3.37837837838]UBC[1.11111111111]SMAD4
C18orf54	PRKAG3	Altered glycogen and triglyceride levels in muscle	0.00072	C18orf54[3.11526479751]ELAVL1[1.25]PRKAG3
C18orf56	ITGA7	Myopathy, congenital|Lung cancer, susceptibility to, association with|Congenital fibre type disproportion	0.00054	C18orf56[4.60829493088]FHL3[1.73611111111]ITGA7
C18orf8	SMAD4	Juvenile polyposis syndrome with thoracic aortic disease|Juvenile polyposis syndrome/Ménétrier's disease.|Laryngotracheal stenosis, arthropathy, prognathism & short stature|Myhre syndrome|Pulmonary arterial hypertension|Juvenile polyposis syndrome|Juvenile polyposis coli|Juvenile polyposis and haemorrhagic telangiectasia|Haemorrhagic telangiectasia|Gastrointestinal polyposis|Cancer |Breast cancer	0.0003	C18orf8[3.37837837838]UBC[1.11111111111]SMAD4
C19orf10	SMAD4	Juvenile polyposis syndrome with thoracic aortic disease|Juvenile polyposis syndrome/Ménétrier's disease.|Laryngotracheal stenosis, arthropathy, prognathism & short stature|Myhre syndrome|Pulmonary arterial hypertension|Juvenile polyposis syndrome|Juvenile polyposis coli|Juvenile polyposis and haemorrhagic telangiectasia|Haemorrhagic telangiectasia|Gastrointestinal polyposis|Cancer |Breast cancer	0.00036	C19orf10[3.37837837838]UBC[1.11111111111]SMAD4
C19orf25	SAT1	Suicide, association with |Keratosis follicularis spinulosa decalvans	0.00024	C19orf25[2.36966824645]SAT1
C19orf26	NCSTN	Hidradenitis suppurativa|Alzheimer disease, association with |Acne inversa, familial	0.00042	C19orf26[3.003003003]FBXW11[1.11111111111]NCSTN
C19orf33	XIAP	Lymphoproliferative syndrome, X-linked type 2 |Periodic fever, idiopathic, association with|X-linked immunodeficiency, association with|XIAP deficiency|XIAP deficiency.|Xq25 microduplication syndrome|Lymphoproliferative syndrome, X-linked|Lymphoproliferative syndrome |Inflammatory bowel disease |Altered micro-RNA binding|Crohn's disease |Early onset, in Wilson disease |Haemophagocytic lymphohisti…	6e-05	C19orf33[1.73611111111]XIAP
C19orf40	FANCG	Fanconi anaemia	0.00024	C19orf40[1.11111111111]FANCG
C19orf43	HSPD1	Hypomyelinating leukodystrophy|Spastic paraplegia|Spastic paraplegia, modifier of	0.00048	C19orf43[1.11731843575]SF3A2[1.03734439834]HSPD1
C19orf44	TSC2	Multiple congenital abnormalities|Tuberous sclerosis|Tuberous sclerosis and cardiac rhabdomyomas.|Tuberous sclerosis and intestinal lymphangiectasia|Tuberous sclerosis and lymphangiomyomatosis|Tuberous sclerosis with horseshoe kidney|Tuberous sclerosis with infantile polycystic kidneys|Tuberous sclerosis, severity, association with|Tuberous sclerosis, tuberless|Tuberous sclerosis.|Lymphangiokiomy…	0.00018	C19orf44[2.079002079]SPERT[1.4450867052]TSC2
C19orf47	PRKAG3	Altered glycogen and triglyceride levels in muscle	0.00036	C19orf47[1.74520069808]PRKAA2[1.11111111111]PRKAG3
C19orf52	SMAD4	Juvenile polyposis syndrome with thoracic aortic disease|Juvenile polyposis syndrome/Ménétrier's disease.|Laryngotracheal stenosis, arthropathy, prognathism & short stature|Myhre syndrome|Pulmonary arterial hypertension|Juvenile polyposis syndrome|Juvenile polyposis coli|Juvenile polyposis and haemorrhagic telangiectasia|Haemorrhagic telangiectasia|Gastrointestinal polyposis|Cancer |Breast cancer	0.0003	C19orf52[3.37837837838]UBC[1.11111111111]SMAD4
C19orf53	SMAD4	Juvenile polyposis syndrome with thoracic aortic disease|Juvenile polyposis syndrome/Ménétrier's disease.|Laryngotracheal stenosis, arthropathy, prognathism & short stature|Myhre syndrome|Pulmonary arterial hypertension|Juvenile polyposis syndrome|Juvenile polyposis coli|Juvenile polyposis and haemorrhagic telangiectasia|Haemorrhagic telangiectasia|Gastrointestinal polyposis|Cancer |Breast cancer	0.0003	C19orf53[3.19488817891]UBC[1.11111111111]SMAD4
C19orf54	SMAD4	Juvenile polyposis syndrome with thoracic aortic disease|Juvenile polyposis syndrome/Ménétrier's disease.|Laryngotracheal stenosis, arthropathy, prognathism & short stature|Myhre syndrome|Pulmonary arterial hypertension|Juvenile polyposis syndrome|Juvenile polyposis coli|Juvenile polyposis and haemorrhagic telangiectasia|Haemorrhagic telangiectasia|Gastrointestinal polyposis|Cancer |Breast cancer	0.0003	C19orf54[3.37837837838]UBC[1.11111111111]SMAD4
C19orf55	PRKAG3	Altered glycogen and triglyceride levels in muscle	0.00072	C19orf55[3.11526479751]ELAVL1[1.25]PRKAG3
C19orf57	SCNN1G	Pseudohypoaldosteronism 1|Potential protein deficiency|Liddle syndrome.|Liddle syndrome|Hypertension|Gain of function|Decreased systolic and pulse pressure, association|Bronchiectasis	0.00054	C19orf57[1.86219739292]TSC22D3[1.11111111111]SCNN1G
C19orf66	SPRY2	Cleft lip	0.00042	C19orf66[4.48430493274]SPRY2
C19orf68	SMAD4	Juvenile polyposis syndrome with thoracic aortic disease|Juvenile polyposis syndrome/Ménétrier's disease.|Laryngotracheal stenosis, arthropathy, prognathism & short stature|Myhre syndrome|Pulmonary arterial hypertension|Juvenile polyposis syndrome|Juvenile polyposis coli|Juvenile polyposis and haemorrhagic telangiectasia|Haemorrhagic telangiectasia|Gastrointestinal polyposis|Cancer |Breast cancer	0.0003	C19orf68[3.37837837838]UBC[1.11111111111]SMAD4
C19orf70	CLN3	Retinitis pigmentosa|Retinal dystrophy, early-onset|Neuronal ceroid lipofuscinosis, juvenile|Myopathy, autophagic vacuolar|Cone-rod dystrophy	6e-05	C19orf70[3.367003367]CLN3
C19orf73	YY1	Mental retardation	0.00012	C19orf73[4.25531914894]TFCP2[1.11111111111]YY1
C19orf77	SMAD4	Juvenile polyposis syndrome with thoracic aortic disease|Juvenile polyposis syndrome/Ménétrier's disease.|Laryngotracheal stenosis, arthropathy, prognathism & short stature|Myhre syndrome|Pulmonary arterial hypertension|Juvenile polyposis syndrome|Juvenile polyposis coli|Juvenile polyposis and haemorrhagic telangiectasia|Haemorrhagic telangiectasia|Gastrointestinal polyposis|Cancer |Breast cancer	0.0003	C19orf77[3.37837837838]UBC[1.11111111111]SMAD4
C19orf80	ANGPTL4	Reduced CHD risk|Lower plasma triglyceride level, association with|Lower plasma triglyceride level|Higher plasma triglyceride level|CHD risk, association with	6e-05	C19orf80[1.25]ANGPTL4
C1D	HBS1L	Severity in thalassaemia, association with|Null allele|Foetal haemoglobin expression	0.00114	C1D[1.5873015873]HBS1L
C1GALT1	MUC5B	Interstitial lung disease, association with|Pulmonary fibrosis, association with|Schizophrenia	0.00024	C1GALT1[1.11111111111]MUC5B
C1GALT1C1	MUC5B	Interstitial lung disease, association with|Pulmonary fibrosis, association with|Schizophrenia	0.00036	C1GALT1C1[1.11111111111]MUC5B
C1orf101	CACNA1G	Severe intellectual disability, hirsutism, dysmorphic facies and skeletal abnormalities|Myoclonic epilepsy, juvenile|Intellectual disability	6e-05	C1orf101[2.77777777778]CACNA1G
C1orf105	CNOT4	Autism	0.00167	C1orf105[3.59712230216]PSMA3[1.06044538706]CNOT4
C1orf106	BRCA1	Papillary thyroid cancer, reduced risk|Pancreatic cancer.|Pancreatic cancer |Pancreatic adenocarcinoma|Ovarian carcinoma.|Ovarian carcinoma|Ovarian cancer.|Ovarian cancer, early-onset.|Ovarian cancer, association with|Ovarian cancer ?|Ovarian cancer|Ovarian / peritoneal carcinoma|Oesophageal squamous cell carcinoma, association with.|Neuronal migration defect|Mean number of breaks per cell, assoc…	0.00042	C1orf106[4.46428571429]CDK8[1.0764262648]BRCA1
C1orf109	REN	Renal tubular dysgenesis|Reduced plasma renin activity|Prorenin elevation|Increased transcription|Increased blood pressure, association with|Hypertension, increased risk, association with|Anaemia, hypouricosuric hyperuricaemia and kidney failure|Anaemia, hyperuricaemia and chronic kidney disease	0.00054	C1orf109[1.57977883096]ZNF398[1.25]REN
C1orf110	SMAD4	Juvenile polyposis syndrome with thoracic aortic disease|Juvenile polyposis syndrome/Ménétrier's disease.|Laryngotracheal stenosis, arthropathy, prognathism & short stature|Myhre syndrome|Pulmonary arterial hypertension|Juvenile polyposis syndrome|Juvenile polyposis coli|Juvenile polyposis and haemorrhagic telangiectasia|Haemorrhagic telangiectasia|Gastrointestinal polyposis|Cancer |Breast cancer	0.0003	C1orf110[3.37837837838]UBC[1.11111111111]SMAD4
C1orf111	SMAD4	Juvenile polyposis syndrome with thoracic aortic disease|Juvenile polyposis syndrome/Ménétrier's disease.|Laryngotracheal stenosis, arthropathy, prognathism & short stature|Myhre syndrome|Pulmonary arterial hypertension|Juvenile polyposis syndrome|Juvenile polyposis coli|Juvenile polyposis and haemorrhagic telangiectasia|Haemorrhagic telangiectasia|Gastrointestinal polyposis|Cancer |Breast cancer	0.00012	C1orf111[4.2735042735]RBPMS[1.25]SMAD4
C1orf112	SMAD4	Juvenile polyposis syndrome with thoracic aortic disease|Juvenile polyposis syndrome/Ménétrier's disease.|Laryngotracheal stenosis, arthropathy, prognathism & short stature|Myhre syndrome|Pulmonary arterial hypertension|Juvenile polyposis syndrome|Juvenile polyposis coli|Juvenile polyposis and haemorrhagic telangiectasia|Haemorrhagic telangiectasia|Gastrointestinal polyposis|Cancer |Breast cancer	0.0003	C1orf112[3.37837837838]UBC[1.11111111111]SMAD4
C1orf116	SMAD3	Rheumatoid arthritis & multiple aneurysms|Thoracic aortic aneurysms |Thoracic aortic aneurysms and dissections|Thoracic aortic disorder, syndromic|Osteoarthritis|Marfan syndrome with aortopathy|Hypoplastic left heart syndrome with aortic aneurysm|Crohn's disease, increased risk, association with|Aortic aneurysms & dissections with early-onset osteoarthritis|Aneurysms-osteoarthritis syndrome	0.00018	C1orf116[2.8328611898]SMAD3
C1orf123	SRP72	Aplastic anaemia / myelodysplasia	0.00042	C1orf123[2.38663484487]SRP19[1.06157112527]SRP72
C1orf131	SMAD4	Juvenile polyposis syndrome with thoracic aortic disease|Juvenile polyposis syndrome/Ménétrier's disease.|Laryngotracheal stenosis, arthropathy, prognathism & short stature|Myhre syndrome|Pulmonary arterial hypertension|Juvenile polyposis syndrome|Juvenile polyposis coli|Juvenile polyposis and haemorrhagic telangiectasia|Haemorrhagic telangiectasia|Gastrointestinal polyposis|Cancer |Breast cancer	0.0003	C1orf131[3.37837837838]UBC[1.11111111111]SMAD4
C1orf173	HESX1	Pituitary hormone deficiency, combined|Pituitary hypoplasia|Pituitary stalk interruption syndrome|Septo-optic dysplasia |Pituitary aplasia|Panhypopituitarism|Kallmann syndrome|Isolated growth hormone deficiency|Hypopituitarism with pituitary stalk interruption|Combined pituitary hormone deficiency	0.00018	C1orf173[1.7667844523]TLE3[1.25]HESX1
C1orf174	SUN2	Emery-Dreifuss muscular dystrophy|Emery-Dreifuss muscular dystrophy, modifier of|Non-Hodgkin lymphoma, increased risk, association with	0.00119	C1orf174[3.20512820513]TERF2IP[1.11111111111]SUN2
C1orf189	EP300	Schizophrenia|Rubinstein-Taybi syndrome, non-typical|Rubinstein-Taybi syndrome|Cornelia de Lange syndrome features|Allogeneic hematopoietic stem cell transplantation, outcome, association with	0.00024	C1orf189[1.6339869281]PTGES2[1.11111111111]EP300
C1orf198	ERBB2	Tumour size, in breast cancer, association with|Thyroid cancer, association with|Schizophrenia|Renal cell carcinoma|Parkinson's disease|Lung cancer, increased risk in females, non-smokers and non-drinkers|Lung adenocarcinoma |Colorectal cancer susceptibility, association with|Breast cancer, increased risk, association with|Breast cancer, association with|Breast cancer |Advanced cervical cancer, a…	0.0006	C1orf198[3.11526479751]ELAVL1[1.25]ERBB2
C1orf216	TPM3	Nemaline myopathy|Myopathy, congenital|Fibre-type disproportion myopathy, congenital|Cap myopathy, autosomal dominant|Cap myopathy |Cap disease & nemaline myopathy|Cap disease	6e-05	C1orf216[1.68067226891]TPM3
C1orf27	SMAD4	Juvenile polyposis syndrome with thoracic aortic disease|Juvenile polyposis syndrome/Ménétrier's disease.|Laryngotracheal stenosis, arthropathy, prognathism & short stature|Myhre syndrome|Pulmonary arterial hypertension|Juvenile polyposis syndrome|Juvenile polyposis coli|Juvenile polyposis and haemorrhagic telangiectasia|Haemorrhagic telangiectasia|Gastrointestinal polyposis|Cancer |Breast cancer	0.00042	C1orf27[3.37837837838]UBC[1.11111111111]SMAD4
C1orf35	PRKRA	Intellectual disability, nonsyndromic|Dystonia-parkinsonism, early-onset|Dystonia-parkinsonism|Dystonia |Blepharospasm, oromandibular dystonia, dystonic head tremour, akinesia & postural instability	0.0003	C1orf35[2.079002079]PRKRA
C1orf43	SMAD4	Juvenile polyposis syndrome with thoracic aortic disease|Juvenile polyposis syndrome/Ménétrier's disease.|Laryngotracheal stenosis, arthropathy, prognathism & short stature|Myhre syndrome|Pulmonary arterial hypertension|Juvenile polyposis syndrome|Juvenile polyposis coli|Juvenile polyposis and haemorrhagic telangiectasia|Haemorrhagic telangiectasia|Gastrointestinal polyposis|Cancer |Breast cancer	0.0003	C1orf43[3.37837837838]UBC[1.11111111111]SMAD4
C1orf50	AHCY	S-adenosylhomocysteine hydrolase deficiency|Reduced transcription|Reduced activity|Hypermethioninaemia with S-adenosylhomocysteine hydrolase deficiency|Altered DNA binding	6e-05	C1orf50[1.27226463104]AHCY
C1orf52	SMAD4	Juvenile polyposis syndrome with thoracic aortic disease|Juvenile polyposis syndrome/Ménétrier's disease.|Laryngotracheal stenosis, arthropathy, prognathism & short stature|Myhre syndrome|Pulmonary arterial hypertension|Juvenile polyposis syndrome|Juvenile polyposis coli|Juvenile polyposis and haemorrhagic telangiectasia|Haemorrhagic telangiectasia|Gastrointestinal polyposis|Cancer |Breast cancer	0.0003	C1orf52[3.37837837838]UBC[1.11111111111]SMAD4
C1orf61	BMP2	Wolff-Parkinson-White syndrome|Wolff-Parkinson-White & Alagille syndrome|Thymoma and autoimmune disease |Reduced fat and increased muscle mass, association with|Otosclerosis |Ossification of the posterior longitudinal ligament of the spine, predisposition to|Orofacial cleft palate|Heterotaxy |Decreased mRNA stability|Colorectal cancer, increased risk, association with|Cleft palate |Brachydactyly …	0.00012	C1orf61[1.25]ID4[1.25]BMP2
C1orf63	EPHA2	Schizophrenia |Paediatric cataract|Cataracts|Cataract, syndromic|Cataract	0.00048	C1orf63[1.25628140704]CLK3[1.25]EPHA2
C1orf65	GDNF	Urinary tract malformation|Renal agenesis |Medullary sponge kidney |Hirschsprung disease|Colonic aganglionosis	0.00018	C1orf65[6.09756097561]PDLIM7[1.11111111111]GDNF
C1orf85	ZFP36L1	Butyrate response factor 1 deficiency	0.00012	C1orf85[3.4965034965]XRN1[1.11111111111]ZFP36L1
C1orf86	FANCF	Fanconi anaemia|Fanconi anaemia F	6e-05	C1orf86[1.11111111111]FANCF
C1orf94	PITX1	Talipes equinovarus?|Lower limb malformations|Liebenberg syndrome|Features of 5q31 deletion syndrome|Clubfoot	6e-05	C1orf94[1.56494522692]PITX1
C1QBP	KLKB1	Prekallikrein deficiency.|Prekallikrein deficiency|IGF-1 levels, association with|Hypertension, association with|Hypertension in drinkers, association with|Altered HXGXA and leucylphenylalanine metabolism	6e-05	C1QBP[1.11111111111]KLKB1
C1QL1	PRKAG3	Altered glycogen and triglyceride levels in muscle	0.00072	C1QL1[3.11526479751]ELAVL1[1.25]PRKAG3
C1QL3	SERPINH1	Premature rupture of membranes, reduced risk, association|Premature rupture of membranes, association with|Potential protein deficiency|Osteogenesis imperfecta	0.00012	C1QL3[1.73611111111]SERPINH1
C1QTNF1	CYP11B2	Increased 18-hydroxycortisol production|Increased fasting glucose levels, association with|Ischaemic stroke, association with.|Low renin hypertension, association with|Normotensive pregnancy, association with|Primary hypoaldosteronism and moderate bilateral deafness|Raised aldosterone to renin ratio, association|Salt sensitivity, association with|Hypoaldosteronism, primary selective|Hypoaldostero…	6e-05	C1QTNF1[1.25]CYP11B2
C1QTNF2	VMA21	X-linked myopathy with excessive autophagy	0.00096	C1QTNF2[2.06611570248]NCALD[1.11111111111]VMA21
C1QTNF6	IL10	Parthenium dermatitis, association with|Paranoid schizophrenia, increased risk, association with|Nontuberculous mycobacterial cervicofacial lymphadenitis, protection, association|Mantle cell lymphoma, association with|Lumbar disc degeneration, susceptibility to|Low IL-10 production, association with|Longevity, in men, association with|Leprosy, association with|Leprosy susceptibility, association …	6e-05	C1QTNF6[1.25]IL10
C1QTNF7	BAG3	Myofibrillar myopathy|Giant axonal neuropathy.|Cardiomyopathy, tako-tsubo, increased risk|Cardiomyopathy, peripartum/dilated|Cardiomyopathy, dilated, reduced risk|Cardiomyopathy, dilated, increased risk|Cardiomyopathy, dilated, early-onset|Cardiomyopathy, dilated	6e-05	C1QTNF7[3.24675324675]BAG3
C1QTNF9	SNCA	Parkinson disease, young-onset|Parkinson disease, early-onset|Parkinson disease, association with|Parkinson disease, age of onset, association with|Parkinson disease & multiple system atrophy|Parkinson disease & dementia|Parkinson disease|Increased expression|Parkinsonism & dementia	0.0006	C1QTNF9[1.25]BAD[1.11111111111]SNCA
C20orf112	SMAD4	Juvenile polyposis syndrome with thoracic aortic disease|Juvenile polyposis syndrome/Ménétrier's disease.|Laryngotracheal stenosis, arthropathy, prognathism & short stature|Myhre syndrome|Pulmonary arterial hypertension|Juvenile polyposis syndrome|Juvenile polyposis coli|Juvenile polyposis and haemorrhagic telangiectasia|Haemorrhagic telangiectasia|Gastrointestinal polyposis|Cancer |Breast cancer	0.00018	C20orf112[1.43472022956]CTBP1[1.11111111111]SMAD4
C20orf194	HSP90AA1	Potential protein deficiency|Reduced dimerization|Schizophrenia	6e-05	C20orf194[4.2735042735]HSP90AA1
C20orf195	CDA	Altered gene expression |ara-C resistance, association with|ara-C sensitivity, association with|CDA deficiency |Gemcitabine toxicity, association with|Hand-foot syndrome, increased risk, association with	0.0003	C20orf195[4.25531914894]CDA
C20orf24	SMAD4	Juvenile polyposis syndrome with thoracic aortic disease|Juvenile polyposis syndrome/Ménétrier's disease.|Laryngotracheal stenosis, arthropathy, prognathism & short stature|Myhre syndrome|Pulmonary arterial hypertension|Juvenile polyposis syndrome|Juvenile polyposis coli|Juvenile polyposis and haemorrhagic telangiectasia|Haemorrhagic telangiectasia|Gastrointestinal polyposis|Cancer |Breast cancer	0.00036	C20orf24[3.37837837838]UBC[1.11111111111]SMAD4
C20orf27	MDM2	Lower age of cancer onset, association with|Li-Fraumeni syndrome, age-at-onset, association with|Increased susceptibility to smoking-induced lung function impairment, association with|Increased mRNA levels in lung cancer, association with|Glioblastoma multiforme, association with|Gastric cancer, association with.|Lung cancer, in never-smokers, association with.|Missed abortion, association with|M…	0.0003	C20orf27[2.60416666667]SUMO1[1.11111111111]MDM2
C21orf119	NDE1	Schizophrenia, association with |Rolandic epilepsy |Potential protein deficiency|Microhydraencephaly|Microcephaly, agenesis of the corpus callosum, scalp rugae & foetal brain disruption|Microcephaly with microlissencephaly|Microcephaly with lissencephaly|Epilepsy, intractable mesial temporal lobe|Bipolar disorder, association with |Autism spectrum disorder	0.00042	C21orf119[5.20833333333]FAM9B[1.56494522692]NDE1
C21orf2	XPO5	Wilms tumour|Multiple myeloma, survival, association with|Autism	0.00066	C21orf2[1.2853470437]RMND5A[1.25]XPO5
C21orf33	SMAD4	Juvenile polyposis syndrome with thoracic aortic disease|Juvenile polyposis syndrome/Ménétrier's disease.|Laryngotracheal stenosis, arthropathy, prognathism & short stature|Myhre syndrome|Pulmonary arterial hypertension|Juvenile polyposis syndrome|Juvenile polyposis coli|Juvenile polyposis and haemorrhagic telangiectasia|Haemorrhagic telangiectasia|Gastrointestinal polyposis|Cancer |Breast cancer	0.00036	C21orf33[3.37837837838]UBC[1.11111111111]SMAD4
C21orf58	NUBPL	Progressive nystagmus, cerebellar ataxia, pyramidal signs & slurred speech|Exercise intolerance|Complex I deficiency	0.0003	C21orf58[5.46448087432]MTUS2[1.4450867052]NUBPL
C21orf59	BAG3	Myofibrillar myopathy|Giant axonal neuropathy.|Cardiomyopathy, tako-tsubo, increased risk|Cardiomyopathy, peripartum/dilated|Cardiomyopathy, dilated, reduced risk|Cardiomyopathy, dilated, increased risk|Cardiomyopathy, dilated, early-onset|Cardiomyopathy, dilated	0.00018	C21orf59[3.24675324675]BAG3
C21orf67	TP53	Medulloblastoma.|Medulloblastoma |Lung cancer, increased risk, association with|Lung cancer, association with|Lung cancer|Lower age of cancer onset, association with|Meningioma|Metastasis, association with|Multiple cancers|Multiple diverse neoplasms|Multiple primary cutaneous melanomas in Li-Fraumeni syndrome|Muscular dystrophy, limb-girdle, modifier of|Myelodysplastic/myeloproliferative disease|…	0.00036	C21orf67[3.96825396825]BANP[1.25]TP53
C21orf91	NRIP1	Lung cancer, susceptibility to, association with|Lipomatosis and vasculitis	0.0003	C21orf91[5.84795321637]CCDC85B[1.5873015873]NRIP1
C22orf23	DSP	Dysplasia, arrhythmogenic right ventricular|Early-onset heart failure, alopecia, and cutaneous abnormalities.|Ectodermal dysplasia/skin fragility syndrome|Epidermolysis bullosa, lethal acantholytic|Epidermolytic bullous dermatosis with cardiomyopathy|Hair loss, keratoderma & cardiomyopathy, distal|Long QT syndrome |Naxos-Carvajal syndrome|Potential protein deficiency|Skin fragility and woolly hai…	0.00012	C22orf23[1.74216027875]DSP
C22orf29	FANCI	Fanconi anaemia|Cancer |Breast and/or ovarian cancer	0.00012	C22orf29[1.75438596491]H2AFX[1.11111111111]FANCI
C22orf43	MYOZ2	Cardiomyopathy, hypertrophic|Potential protein deficiency|Schizophrenia	6e-05	C22orf43[1.72117039587]MYOZ2
C2CD2	ERBB2	Tumour size, in breast cancer, association with|Thyroid cancer, association with|Schizophrenia|Renal cell carcinoma|Parkinson's disease|Lung cancer, increased risk in females, non-smokers and non-drinkers|Lung adenocarcinoma |Colorectal cancer susceptibility, association with|Breast cancer, increased risk, association with|Breast cancer, association with|Breast cancer |Advanced cervical cancer, a…	0.0006	C2CD2[3.11526479751]ELAVL1[1.25]ERBB2
C2CD2L	EPB41	Elliptocytosis	6e-05	C2CD2L[1.74216027875]EPB41
C2CD3	ARL6	Retinitis pigmentosa|Bardet-Biedl syndrome	0.0003	C2CD3[2.18818380744]ARL6IP4[1.75746924429]ARL6
C2CD5	CSNK1D	Adenomatous polyposis coli|Familial advanced sleep phase syndrome|Migraine & advanced sleep phase	0.0006	C2CD5[1.33333333333]CDK5[1.11111111111]CSNK1D
C2orf15	DOCK8	T-cell lymphopaenia & hypogammaglobulinaemia|Mental retardation|Immunodeficiency, primary |Immunodeficiency, combined|Hyper-IgE syndrome, autosomal recessive|Follicular hyperplasia & nodal plasmacytosis|DOCK8 deficiency	0.00036	C2orf15[1.2853470437]MRPL38[1.98412698413]DOCK8
C2orf16	MYC	Altered transcription factor binding|Reduced expression|Prostate cancer, association with.|Increased enhancer activity|Colorectal cancer, increased risk, association with.|Colorectal cancer |Colorectal and prostate cancer, association with|Breast cancer, increased risk, association with	6e-05	C2orf16[6.66666666667]MYC
C2orf40	TP53	Medulloblastoma.|Medulloblastoma |Lung cancer, increased risk, association with|Lung cancer, association with|Lung cancer|Lower age of cancer onset, association with|Meningioma|Metastasis, association with|Multiple cancers|Multiple diverse neoplasms|Multiple primary cutaneous melanomas in Li-Fraumeni syndrome|Muscular dystrophy, limb-girdle, modifier of|Myelodysplastic/myeloproliferative disease|…	6e-05	C2orf40[2.0366598778]TP53
C2orf43	EPHX1	Lung cancer, in heavy smokers, association with|Lung cancer, increased risk|Lung cancer, reduced risk, association with|Lung cancer, susceptibility to, association with|Ovarian cancer, association with|Potential protein deficiency|Preeclampsia, association with|Prostate cancer, association with.|Reduced promoter activity|Reduced transcription|Urinary 1-hydroxypyrene levels, association with|Lung …	0.00018	C2orf43[1.74825174825]EPHX1
C2orf44	RUVBL1	Autism	0.00012	C2orf44[1.76366843034]RUVBL1
C2orf47	SMAD4	Juvenile polyposis syndrome with thoracic aortic disease|Juvenile polyposis syndrome/Ménétrier's disease.|Laryngotracheal stenosis, arthropathy, prognathism & short stature|Myhre syndrome|Pulmonary arterial hypertension|Juvenile polyposis syndrome|Juvenile polyposis coli|Juvenile polyposis and haemorrhagic telangiectasia|Haemorrhagic telangiectasia|Gastrointestinal polyposis|Cancer |Breast cancer	0.0003	C2orf47[3.37837837838]UBC[1.11111111111]SMAD4
C2orf49	ATM	Leukaemia risk|Longer telomere length, association with|Longevity, association with|Lung cancer, increased risk, association with|Mantle cell lymphoma|Increased risk of lung cancer in never smokers, association with |Hodgkin disease |Gastric cancer, association with |Dystonia, generalised|Dystonia, DOPA-responsive|Colorectal cancer?|Colorectal cancer, age of onset, association with.|Multiple canc…	0.00096	C2orf49[1.11111111111]DDX1[1.77304964539]ATM
C2orf50	NOS3	Multifocal osteonecrosis, association with|Myocardial infarction in Greek population, association with|Myocardial infarction, association with.|Neuralgia-inducing cavitational osteonecrosis of the jaws, association with|Not associated with coronary artery disease|Migraine duration, association with|Livedo reticularis, in antiphospholipid syndrome, association with.|Limb deficiency defect, associa…	0.00018	C2orf50[1.6339869281]GSTA4[1.25]NOS3
C2orf57	CPT1B	Autism spectrum disorder |Obesity, modifier of risk, association with	6e-05	C2orf57[1.63132137031]CPT1B
C2orf62	PRKACA	Reduced kinase activity|Hyperplasia, cortisol-producing|Cushing syndrome|Abrogated kinase activity	0.00078	C2orf62[3.41296928328]CEP72[1.11111111111]PRKACA
C2orf68	PRKAG3	Altered glycogen and triglyceride levels in muscle	0.00072	C2orf68[3.11526479751]ELAVL1[1.25]PRKAG3
C2orf69	LBR	Greenberg skeletal dysplasia|Pelger-Huet anomaly|Reynolds syndrome|Spondylometaphyseal dysplasia, anadysplasia-like	0.00072	C2orf69[3.37837837838]CBX1[1.73611111111]LBR
C2orf76	SMAD4	Juvenile polyposis syndrome with thoracic aortic disease|Juvenile polyposis syndrome/Ménétrier's disease.|Laryngotracheal stenosis, arthropathy, prognathism & short stature|Myhre syndrome|Pulmonary arterial hypertension|Juvenile polyposis syndrome|Juvenile polyposis coli|Juvenile polyposis and haemorrhagic telangiectasia|Haemorrhagic telangiectasia|Gastrointestinal polyposis|Cancer |Breast cancer	0.0003	C2orf76[3.37837837838]UBC[1.11111111111]SMAD4
C2orf81	SEC63	Polycystic liver disease	6e-05	C2orf81[6.36942675159]SEC63
C2orf88	PRKACA	Reduced kinase activity|Hyperplasia, cortisol-producing|Cushing syndrome|Abrogated kinase activity	0.00012	C2orf88[1.76991150442]PRKACA
C3orf17	CDC73	Potential protein deficiency|Parathyroid carcinoma/adenoma|Parathyroid carcinoma.|Parathyroid carcinoma|Parathyroid cancer|Parathyroid adenoma.|Parathyroid adenoma |Hyperparathyroidism, primary.|Hyperparathyroidism|Hyperparathyroidism-jaw tumour syndrome|Hyperparathyroidism-jaw tumour syndrome.|Hyperparathyroidism, isolated|Hyperparathyroidism, primary	0.00036	C3orf17[2.079002079]GPRASP2[2.079002079]CDC73
C3orf33	PRKAG3	Altered glycogen and triglyceride levels in muscle	0.00072	C3orf33[3.11526479751]ELAVL1[1.25]PRKAG3
C3orf38	SMAD4	Juvenile polyposis syndrome with thoracic aortic disease|Juvenile polyposis syndrome/Ménétrier's disease.|Laryngotracheal stenosis, arthropathy, prognathism & short stature|Myhre syndrome|Pulmonary arterial hypertension|Juvenile polyposis syndrome|Juvenile polyposis coli|Juvenile polyposis and haemorrhagic telangiectasia|Haemorrhagic telangiectasia|Gastrointestinal polyposis|Cancer |Breast cancer	0.0003	C3orf38[3.37837837838]UBC[1.11111111111]SMAD4
C3orf52	PRKAG3	Altered glycogen and triglyceride levels in muscle	0.00084	C3orf52[3.11526479751]ELAVL1[1.25]PRKAG3
C3orf55	ATP2B2	Deafness, autosomal recessive 12, modifier of	0.00018	C3orf55[3.6231884058]ATP2B2
C3orf58	VMA21	X-linked myopathy with excessive autophagy	0.00048	C3orf58[1.11111111111]VMA21
C3orf62	RB1	Retinocytoma.|Retinoblastoma, in 13q deletion syndrome|Retinoblastoma|Ovarian cancer ?|Ovarian cancer |Head and neck cancer|Colorectal cancer |Bladder cancer	0.00048	C3orf62[1.45772594752]MRFAP1[1.73611111111]RB1
C3orf83	SMAD3	Rheumatoid arthritis & multiple aneurysms|Thoracic aortic aneurysms |Thoracic aortic aneurysms and dissections|Thoracic aortic disorder, syndromic|Osteoarthritis|Marfan syndrome with aortopathy|Hypoplastic left heart syndrome with aortic aneurysm|Crohn's disease, increased risk, association with|Aortic aneurysms & dissections with early-onset osteoarthritis|Aneurysms-osteoarthritis syndrome	0.00054	C3orf83[4.16666666667]MAPK3[1.11111111111]SMAD3
C4BPB	CFI	Macular degeneration, age related|Macular degeneration, age-related|Macular degeneration, age-related, protection against|Membranoproliferative glomerulonephritis|Membranoproliferative glomerulonephritis, type I|Membranoproliferative glomerulonephritis, type I.|Preeclampsia|Thrombotic microangiopathy following kidney transplantation|Thrombotic microangiopathy following transplantation|Hemolysis, …	6e-05	C4BPB[1.11111111111]CFI
C4orf19	PDCD10	Phenotype modifier |Cerebral cavernous malformation	0.00012	C4orf19[1.75131348511]PDCD10
C4orf21	SMAD4	Juvenile polyposis syndrome with thoracic aortic disease|Juvenile polyposis syndrome/Ménétrier's disease.|Laryngotracheal stenosis, arthropathy, prognathism & short stature|Myhre syndrome|Pulmonary arterial hypertension|Juvenile polyposis syndrome|Juvenile polyposis coli|Juvenile polyposis and haemorrhagic telangiectasia|Haemorrhagic telangiectasia|Gastrointestinal polyposis|Cancer |Breast cancer	0.0003	C4orf21[3.37837837838]UBC[1.11111111111]SMAD4
C4orf22	BAG3	Myofibrillar myopathy|Giant axonal neuropathy.|Cardiomyopathy, tako-tsubo, increased risk|Cardiomyopathy, peripartum/dilated|Cardiomyopathy, dilated, reduced risk|Cardiomyopathy, dilated, increased risk|Cardiomyopathy, dilated, early-onset|Cardiomyopathy, dilated	6e-05	C4orf22[3.24675324675]BAG3
C4orf26	KIF1A	Progressive encephalopathy and brain atrophy.|Schizophrenia|Spastic paraparesis|Spastic paraplegia 30|Progressive encephalopathy and brain atrophy|Intellectual disability, spasticity, optic atrophy, neurogenic bladder, growth failure & cerebellar atrophy|Intellectual disability, spastic paraparesis and cerebellar atrophy|Intellectual disability, nonsyndromic|Intellectual disability and spastic pa…	0.00018	C4orf26[4.29184549356]MDFI[1.56494522692]KIF1A
C4orf27	GOT1	Aspartate aminotransferase deficiency	0.00072	C4orf27[4.01606425703]GOT1
C4orf29	SMAD4	Juvenile polyposis syndrome with thoracic aortic disease|Juvenile polyposis syndrome/Ménétrier's disease.|Laryngotracheal stenosis, arthropathy, prognathism & short stature|Myhre syndrome|Pulmonary arterial hypertension|Juvenile polyposis syndrome|Juvenile polyposis coli|Juvenile polyposis and haemorrhagic telangiectasia|Haemorrhagic telangiectasia|Gastrointestinal polyposis|Cancer |Breast cancer	0.0003	C4orf29[3.37837837838]UBC[1.11111111111]SMAD4
C4orf32	PRKAG3	Altered glycogen and triglyceride levels in muscle	0.00072	C4orf32[3.11526479751]ELAVL1[1.25]PRKAG3
C4orf33	THRB	Thyroid hormone resistance modifier |Thyroid hormone resistance|Multicentric papillary thyroid cancer with thyroid hormone resistance	0.00048	C4orf33[3.33333333333]TRIP13[1.74216027875]THRB
C4orf46	MYH7	Multi-minicore disease with cardiac involvement|Left ventricular noncompaction |Laing distal myopathy and left ventricular noncompaction cardiomyopathy|Increased left ventricular wall thickness|Hyaline body myopathy|Eccentric core disease|Ebstein anomaly, left ventricular noncompaction, and ventricular septal defect|Myopathy, congenital|Myopathy, distal 1|Myopathy, distal, Laing|Myopathy, distal,…	0.00066	C4orf46[2.65957446809]KXD1[1.67504187605]MYH7
C4orf51	SMAD4	Juvenile polyposis syndrome with thoracic aortic disease|Juvenile polyposis syndrome/Ménétrier's disease.|Laryngotracheal stenosis, arthropathy, prognathism & short stature|Myhre syndrome|Pulmonary arterial hypertension|Juvenile polyposis syndrome|Juvenile polyposis coli|Juvenile polyposis and haemorrhagic telangiectasia|Haemorrhagic telangiectasia|Gastrointestinal polyposis|Cancer |Breast cancer	0.0003	C4orf51[3.37837837838]UBC[1.11111111111]SMAD4
C5AR1	APP	Dementia and cerebral microvasculopathy.|Dementia, early-onset |Microcephaly, intellectual disability, hypoplasia of corpus callosum, and cerebral atrophy|Myoclonic epilepsy |Parkinson disease |Potential protein deficiency|Reduced expression|Schizophrenia|Dementia|Cerebral haemorrhage|Alzheimer disease|Alzheimer disease with cerebral amyloid angiopathy|Alzheimer disease, association with|Alzheime…	0.00018	C5AR1[1.11111111111]APP
C5orf15	SMAD4	Juvenile polyposis syndrome with thoracic aortic disease|Juvenile polyposis syndrome/Ménétrier's disease.|Laryngotracheal stenosis, arthropathy, prognathism & short stature|Myhre syndrome|Pulmonary arterial hypertension|Juvenile polyposis syndrome|Juvenile polyposis coli|Juvenile polyposis and haemorrhagic telangiectasia|Haemorrhagic telangiectasia|Gastrointestinal polyposis|Cancer |Breast cancer	0.00054	C5orf15[3.13479623824]UBC[1.11111111111]SMAD4
C5orf20	KIF1A	Progressive encephalopathy and brain atrophy.|Schizophrenia|Spastic paraparesis|Spastic paraplegia 30|Progressive encephalopathy and brain atrophy|Intellectual disability, spasticity, optic atrophy, neurogenic bladder, growth failure & cerebellar atrophy|Intellectual disability, spastic paraparesis and cerebellar atrophy|Intellectual disability, nonsyndromic|Intellectual disability and spastic pa…	0.00018	C5orf20[4.29184549356]MDFI[1.56494522692]KIF1A
C5orf22	ACAT1	Acetoacetyl-CoA-thiolase deficiency|3-ketothiolase deficiency	0.00012	C5orf22[2.1978021978]ACAT1
C5orf24	EFEMP2	Vascular elastogenesis|Cutis laxa, arachnodactyly & vascular abnormalities|Cutis laxa syndrome|Cutis laxa and arterial tortuosity|Breast cancer, increased risk |Aortic aneurysm	6e-05	C5orf24[2.06611570248]EFEMP2
C5orf34	SMAD4	Juvenile polyposis syndrome with thoracic aortic disease|Juvenile polyposis syndrome/Ménétrier's disease.|Laryngotracheal stenosis, arthropathy, prognathism & short stature|Myhre syndrome|Pulmonary arterial hypertension|Juvenile polyposis syndrome|Juvenile polyposis coli|Juvenile polyposis and haemorrhagic telangiectasia|Haemorrhagic telangiectasia|Gastrointestinal polyposis|Cancer |Breast cancer	0.0003	C5orf34[3.13479623824]UBC[1.11111111111]SMAD4
C5orf51	ERBB2	Tumour size, in breast cancer, association with|Thyroid cancer, association with|Schizophrenia|Renal cell carcinoma|Parkinson's disease|Lung cancer, increased risk in females, non-smokers and non-drinkers|Lung adenocarcinoma |Colorectal cancer susceptibility, association with|Breast cancer, increased risk, association with|Breast cancer, association with|Breast cancer |Advanced cervical cancer, a…	0.0006	C5orf51[3.11526479751]ELAVL1[1.25]ERBB2
C5orf54	HSF4	Cataract, marner|Cataract, lamellar|Cataract, autosomal recessive|Cataract, autosomal dominant|Cataract, age-related |Cataract, total white	0.00036	C5orf54[5.18134715026]HSF4
C5orf55	MMP1	Oesophageal adenocarcinoma, increased risk, association with|Oral submucous fibrosis, increased risk |Pelvic organ prolapse, association with.|Periodontitis, susceptibility to|Potential protein deficiency|Preterm premature rupture of membranes, protection, association|Response to smoking|Rheumatoid arthritis, association with|Thoracic aortic aneurysm, smaller diameter|Lung cancer, development & p…	0.00042	C5orf55[4.42477876106]TRIP6[1.11111111111]MMP1
C5orf60	CUL3	Schizophrenia|Pseudohypoaldosteronism type II|Hyperkalaemic hypertension.|Hyperkalaemic hypertension|Congenital heart disease |Autism spectrum disorder|Autism	0.00042	C5orf60[4.73933649289]GMCL1[2.55754475703]CUL3
C6orf106	SMAD4	Juvenile polyposis syndrome with thoracic aortic disease|Juvenile polyposis syndrome/Ménétrier's disease.|Laryngotracheal stenosis, arthropathy, prognathism & short stature|Myhre syndrome|Pulmonary arterial hypertension|Juvenile polyposis syndrome|Juvenile polyposis coli|Juvenile polyposis and haemorrhagic telangiectasia|Haemorrhagic telangiectasia|Gastrointestinal polyposis|Cancer |Breast cancer	0.00119	C6orf106[3.13479623824]UBC[1.11111111111]SMAD4
C6orf132	SMAD4	Juvenile polyposis syndrome with thoracic aortic disease|Juvenile polyposis syndrome/Ménétrier's disease.|Laryngotracheal stenosis, arthropathy, prognathism & short stature|Myhre syndrome|Pulmonary arterial hypertension|Juvenile polyposis syndrome|Juvenile polyposis coli|Juvenile polyposis and haemorrhagic telangiectasia|Haemorrhagic telangiectasia|Gastrointestinal polyposis|Cancer |Breast cancer	0.00018	C6orf132[1.77304964539]SMAD4
C6ORF165	KLHL3	Hyperkalaemic hypertension|Hyperkalaemic hypertension.|Pseudohypoaldosteronism type II	0.00042	C6ORF165[4.29184549356]KLHL3
C6orf203	SMAD4	Juvenile polyposis syndrome with thoracic aortic disease|Juvenile polyposis syndrome/Ménétrier's disease.|Laryngotracheal stenosis, arthropathy, prognathism & short stature|Myhre syndrome|Pulmonary arterial hypertension|Juvenile polyposis syndrome|Juvenile polyposis coli|Juvenile polyposis and haemorrhagic telangiectasia|Haemorrhagic telangiectasia|Gastrointestinal polyposis|Cancer |Breast cancer	0.00036	C6orf203[3.37837837838]UBC[1.11111111111]SMAD4
C6orf211	SF3B4	Nager syndrome|Nager syndrome & congenital diaphragmatic hernia|Rodriguez syndrome	0.00125	C6orf211[4.90196078431]SF3B4
C6orf226	AR	Primary amenorrhea|Premature ovarian failure |Infertility, male|Infertility, idiopathic|Hypospadias.|Hypospadias, non-syndromic|Hypospadias, increased risk|Prostate cancer |Prostate cancer, increased risk, association|Pseudohermaphroditism, male|Reifenstein syndrome|Spino-bulbar muscular atrophy (Kennedy disease)|Testicular dysgenesis syndrome|Urothelial carcinoma, association with|Uterine leiomy…	0.00018	C6orf226[5.46448087432]APPBP2[1.11111111111]AR
C6orf47	FGFR3	SADDAN syndrome|Premature calvarial synostosis and epidermal hyperplasia|Phenotypic variability in identical twins|Muenke syndrome.|Muenke syndrome with multiple osteochondromas|Muenke syndrome|Muencke syndrome with cleft lip and palate.|Lacrimo-auriculo-dento-digital syndrome|Severe achondroplasia with developmental delay and acanthosis nigricans|Short stature |Thanatophoric dysplasia.|Thanatoph…	6e-05	C6orf47[1.62601626016]FGFR3
C6orf48	PRKRA	Intellectual disability, nonsyndromic|Dystonia-parkinsonism, early-onset|Dystonia-parkinsonism|Dystonia |Blepharospasm, oromandibular dystonia, dystonic head tremour, akinesia & postural instability	0.00012	C6orf48[3.33333333333]AGO2[1.11111111111]PRKRA
C6orf62	PRKAG3	Altered glycogen and triglyceride levels in muscle	0.00072	C6orf62[3.11526479751]ELAVL1[1.25]PRKAG3
C6orf89	SMAD4	Juvenile polyposis syndrome with thoracic aortic disease|Juvenile polyposis syndrome/Ménétrier's disease.|Laryngotracheal stenosis, arthropathy, prognathism & short stature|Myhre syndrome|Pulmonary arterial hypertension|Juvenile polyposis syndrome|Juvenile polyposis coli|Juvenile polyposis and haemorrhagic telangiectasia|Haemorrhagic telangiectasia|Gastrointestinal polyposis|Cancer |Breast cancer	0.0003	C6orf89[3.37837837838]UBC[1.11111111111]SMAD4
C7orf25	CRYM	Amyotrophic lateral sclerosis |Nonsyndromic deafness	0.00024	C7orf25[6.25]CRYM
C7orf26	CTDP1	Cataracts, facial dysmorphism, neuropathy	0.00048	C7orf26[1.0]INTS1[1.0]CTDP1
C7orf31	NEB	Stress fracture, association with|Schizophrenia |Rod-core myopathy|Nemaline myopathy|Muscle weakness, early-childhood-onset, intellectual disability & epilepsy|Hydrops fetalis, nonimmune|Congenital myopathy|Cone-rod myopathy|Arthrogryposis multiplex congenita with axoglial defects	0.00024	C7orf31[1.64473684211]KLHL40[1.7667844523]NEB
C7orf34	EP300	Schizophrenia|Rubinstein-Taybi syndrome, non-typical|Rubinstein-Taybi syndrome|Cornelia de Lange syndrome features|Allogeneic hematopoietic stem cell transplantation, outcome, association with	0.00018	C7orf34[1.25628140704]ZBTB48[1.73611111111]EP300
C7orf49	TRRAP	Schizophrenia |Li-Fraumeni syndrome with brain tumours|Autism	0.00072	C7orf49[1.63132137031]ERCC6L2[2.76243093923]TRRAP
C7orf50	DKC1	Telomere phenotypes|Pneumonia, interstitial|Hoyeraal-Hreidarsson syndrome|Dyskeratosis congenita, X-linked|Dyskeratosis congenita	0.00018	C7orf50[2.21238938053]DKC1
C7orf55	SMAD4	Juvenile polyposis syndrome with thoracic aortic disease|Juvenile polyposis syndrome/Ménétrier's disease.|Laryngotracheal stenosis, arthropathy, prognathism & short stature|Myhre syndrome|Pulmonary arterial hypertension|Juvenile polyposis syndrome|Juvenile polyposis coli|Juvenile polyposis and haemorrhagic telangiectasia|Haemorrhagic telangiectasia|Gastrointestinal polyposis|Cancer |Breast cancer	0.0003	C7orf55[3.37837837838]UBC[1.11111111111]SMAD4
C7orf55-LUC7L2	PRPF8	Retinitis pigmentosa	0.00096	C7orf55-LUC7L2[1.37741046832]PRPF8
C7orf60	LRP6	Neural tube defects|Metabolic syndrome|Fragility fractures, increased risk, association with|Crohn's disease, early-onset ileal, association with|Coronary artery disease, early-onset|Coronary artery disease |Carotid artery atherosclerosis in hypertension, incr risk, association|Alzheimer disease, late-onset, association with	0.00018	C7orf60[4.60829493088]MESDC2[1.25]LRP6
C8G	C8A	Haemolytic uraemic syndrome, atypical|Dense deposit disease |Complement C8 alpha-gamma deficiency	6e-05	C8G[1.11111111111]C8A
C8orf33	SMAD4	Juvenile polyposis syndrome with thoracic aortic disease|Juvenile polyposis syndrome/Ménétrier's disease.|Laryngotracheal stenosis, arthropathy, prognathism & short stature|Myhre syndrome|Pulmonary arterial hypertension|Juvenile polyposis syndrome|Juvenile polyposis coli|Juvenile polyposis and haemorrhagic telangiectasia|Haemorrhagic telangiectasia|Gastrointestinal polyposis|Cancer |Breast cancer	0.0006	C8orf33[3.37837837838]UBC[1.11111111111]SMAD4
C8orf34	MCM4	Adrenal failure, short stature & natural killer cell deficiency	0.00042	C8orf34[1.86219739292]MCM7[1.04821802935]MCM4
C8orf4	PRKAG3	Altered glycogen and triglyceride levels in muscle	0.00072	C8orf4[3.11526479751]ELAVL1[1.25]PRKAG3
C8orf47	SMAD4	Juvenile polyposis syndrome with thoracic aortic disease|Juvenile polyposis syndrome/Ménétrier's disease.|Laryngotracheal stenosis, arthropathy, prognathism & short stature|Myhre syndrome|Pulmonary arterial hypertension|Juvenile polyposis syndrome|Juvenile polyposis coli|Juvenile polyposis and haemorrhagic telangiectasia|Haemorrhagic telangiectasia|Gastrointestinal polyposis|Cancer |Breast cancer	0.0003	C8orf47[3.37837837838]UBC[1.11111111111]SMAD4
C8orf48	KIF1A	Progressive encephalopathy and brain atrophy.|Schizophrenia|Spastic paraparesis|Spastic paraplegia 30|Progressive encephalopathy and brain atrophy|Intellectual disability, spasticity, optic atrophy, neurogenic bladder, growth failure & cerebellar atrophy|Intellectual disability, spastic paraparesis and cerebellar atrophy|Intellectual disability, nonsyndromic|Intellectual disability and spastic pa…	0.00018	C8orf48[5.0]MDFI[1.56494522692]KIF1A
C8orf59	SMAD4	Juvenile polyposis syndrome with thoracic aortic disease|Juvenile polyposis syndrome/Ménétrier's disease.|Laryngotracheal stenosis, arthropathy, prognathism & short stature|Myhre syndrome|Pulmonary arterial hypertension|Juvenile polyposis syndrome|Juvenile polyposis coli|Juvenile polyposis and haemorrhagic telangiectasia|Haemorrhagic telangiectasia|Gastrointestinal polyposis|Cancer |Breast cancer	0.0003	C8orf59[3.20512820513]UBC[1.11111111111]SMAD4
C8orf76	SMAD4	Juvenile polyposis syndrome with thoracic aortic disease|Juvenile polyposis syndrome/Ménétrier's disease.|Laryngotracheal stenosis, arthropathy, prognathism & short stature|Myhre syndrome|Pulmonary arterial hypertension|Juvenile polyposis syndrome|Juvenile polyposis coli|Juvenile polyposis and haemorrhagic telangiectasia|Haemorrhagic telangiectasia|Gastrointestinal polyposis|Cancer |Breast cancer	0.0003	C8orf76[3.37837837838]UBC[1.11111111111]SMAD4
C9orf114	NHP2	Dyskeratosis congenita	6e-05	C9orf114[1.38504155125]NHP2
C9orf116	ITGA7	Myopathy, congenital|Lung cancer, susceptibility to, association with|Congenital fibre type disproportion	0.00012	C9orf116[3.92156862745]FHL3[1.73611111111]ITGA7
C9orf142	SMAD4	Juvenile polyposis syndrome with thoracic aortic disease|Juvenile polyposis syndrome/Ménétrier's disease.|Laryngotracheal stenosis, arthropathy, prognathism & short stature|Myhre syndrome|Pulmonary arterial hypertension|Juvenile polyposis syndrome|Juvenile polyposis coli|Juvenile polyposis and haemorrhagic telangiectasia|Haemorrhagic telangiectasia|Gastrointestinal polyposis|Cancer |Breast cancer	0.0003	C9orf142[3.37837837838]UBC[1.11111111111]SMAD4
C9orf156	SMAD4	Juvenile polyposis syndrome with thoracic aortic disease|Juvenile polyposis syndrome/Ménétrier's disease.|Laryngotracheal stenosis, arthropathy, prognathism & short stature|Myhre syndrome|Pulmonary arterial hypertension|Juvenile polyposis syndrome|Juvenile polyposis coli|Juvenile polyposis and haemorrhagic telangiectasia|Haemorrhagic telangiectasia|Gastrointestinal polyposis|Cancer |Breast cancer	0.0003	C9orf156[3.37837837838]UBC[1.11111111111]SMAD4
C9orf16	CEP290	Potential protein deficiency|Protective effect against KCTD13 CNVs|Retinal dystrophy |Retinitis pigmentosa|Retinitis pigmentosa with muscle weakness|Retinitis pigmentosa with muscle weakness ?|Retinitis pigmentosa, autosomal recessive|Schizophrenia|Senior-Loken syndrome|Pigmentary retinopathy, progressive|Nephronophthisis-related ciliopathy|Bardet-Biedl syndrome|Intellectual disability |Joubert s…	6e-05	C9orf16[1.64473684211]CEP290
C9orf171	TCF4	Schizophrenia |Rett syndrome, variant / Pitt-Hopkins syndrome|Pitt-Hopkins syndrome|Mental retardation and microcephaly|Mental retardation & facial anomalies|Intellectual disability, nonsyndromic|Intellectual disability and dysmorphisms|Intellectual disability |Fuchs endothelial corneal dystrophy, susceptibility to|Fuch's corneal dystrophy, association with|Angelman syndrome	6e-05	C9orf171[4.2735042735]TCF4
C9orf172	LDB3	Myofibrillar myopathy - distal leg involvement only.|Myofibrillar myopathy|Distal myopathy, childhood-onset.|Cardiomyopathy, hypertrophic|Cardiomyopathy, dilated	0.00048	C9orf172[1.24378109453]LDB3
C9orf24	SHBG	Low testosterone, increased risk, assoc with|Low testosterone, increased risk, association with|Male infertility, association with|Metabolic syndrome, association with|Polycystic ovary syndrome, association with|Reduced serum SHBG levels|Sex hormone binding globulin deficiency|Sex hormone-binding globulin levels, association with|Systemic lupus erythematosus, increased risk, association with|Incr…	0.00018	C9orf24[3.37837837838]SHBG
C9orf3	SUN2	Emery-Dreifuss muscular dystrophy|Emery-Dreifuss muscular dystrophy, modifier of|Non-Hodgkin lymphoma, increased risk, association with	6e-05	C9orf3[1.7667844523]SUN2
C9orf40	SMAD4	Juvenile polyposis syndrome with thoracic aortic disease|Juvenile polyposis syndrome/Ménétrier's disease.|Laryngotracheal stenosis, arthropathy, prognathism & short stature|Myhre syndrome|Pulmonary arterial hypertension|Juvenile polyposis syndrome|Juvenile polyposis coli|Juvenile polyposis and haemorrhagic telangiectasia|Haemorrhagic telangiectasia|Gastrointestinal polyposis|Cancer |Breast cancer	0.0003	C9orf40[3.37837837838]UBC[1.11111111111]SMAD4
C9orf41	UMPS	Oroticaciduria 1	0.0003	C9orf41[2.76243093923]UMPS
C9orf64	ERBB2	Tumour size, in breast cancer, association with|Thyroid cancer, association with|Schizophrenia|Renal cell carcinoma|Parkinson's disease|Lung cancer, increased risk in females, non-smokers and non-drinkers|Lung adenocarcinoma |Colorectal cancer susceptibility, association with|Breast cancer, increased risk, association with|Breast cancer, association with|Breast cancer |Advanced cervical cancer, a…	0.00066	C9orf64[3.11526479751]ELAVL1[1.25]ERBB2
C9orf69	SEPT9	Amyotrophy, neuralgic|Neuritis with brachial predilection, NAPB	0.00012	C9orf69[3.0487804878]SEPT9
C9orf72	EIF2B2	Vanishing white matter disease.|Vanishing white matter disease, infantile-onset.|Vanishing white matter disease with adrenoleukodystrophy|Vanishing white matter disease|Ovarioleukodystrophy|Leukoencephalopathy with vanishing white matter	0.00018	C9orf72[1.45348837209]EIF2B2
C9orf78	SYCP3	Azoospermia|Recurrent pregnancy loss	0.00042	C9orf78[3.20512820513]TERF2IP[1.11111111111]SYCP3
C9orf9	CLMP	Congenital short-bowel syndrome|Obesity	0.00018	C9orf9[1.11111111111]CLMP
C9orf91	PRKAG3	Altered glycogen and triglyceride levels in muscle	0.00072	C9orf91[3.11526479751]ELAVL1[1.25]PRKAG3
C9orf96	ATR	Microcephaly, primary |Oropharyngeal cancer syndrome|Potential protein deficiency|Seckel syndrome	0.00054	C9orf96[6.45161290323]CCNA2[1.11111111111]ATR
CA10	XPC	Lung cancer|Lung cancer, association with|Lung cancer, susceptibility to|Nasopharyngeal carcinoma, association with|Oesophageal cancer, decreased risk, association with|Primary hepatocellular carcinoma in HBV infected patients, associ|Sporadic colorectal cancer, increased risk|Squamous cell carcinoma, increased risk, association|Urinary bladder cancer, increased risk|Xeroderma pigmentosum (C)|Inf…	0.0003	CA10[6.02409638554]XRCC5[1.11111111111]XPC
CA11	XPC	Lung cancer|Lung cancer, association with|Lung cancer, susceptibility to|Nasopharyngeal carcinoma, association with|Oesophageal cancer, decreased risk, association with|Primary hepatocellular carcinoma in HBV infected patients, associ|Sporadic colorectal cancer, increased risk|Squamous cell carcinoma, increased risk, association|Urinary bladder cancer, increased risk|Xeroderma pigmentosum (C)|Inf…	0.00036	CA11[6.02409638554]XRCC5[1.11111111111]XPC
CA13	XPC	Lung cancer|Lung cancer, association with|Lung cancer, susceptibility to|Nasopharyngeal carcinoma, association with|Oesophageal cancer, decreased risk, association with|Primary hepatocellular carcinoma in HBV infected patients, associ|Sporadic colorectal cancer, increased risk|Squamous cell carcinoma, increased risk, association|Urinary bladder cancer, increased risk|Xeroderma pigmentosum (C)|Inf…	0.00018	CA13[5.05050505051]XRCC5[1.11111111111]XPC
CA3	INS	Adiposity levels, association with.|Diabetes, type 2, association with|Diabetes, type 2, association with.|Diabetes, type I, association with|Hyperproinsulinaemia|Increased transcription, association with|Obesity|Obesity, association with|Prostate cancer, reduced risk, association with|Diabetes, type 2 |Diabetes, type 1B.|Diabetes, type 1B|Autoimmune diabetes, increased risk, association with|Dia…	6e-05	CA3[1.25]INS
CA5A	SMAD4	Juvenile polyposis syndrome with thoracic aortic disease|Juvenile polyposis syndrome/Ménétrier's disease.|Laryngotracheal stenosis, arthropathy, prognathism & short stature|Myhre syndrome|Pulmonary arterial hypertension|Juvenile polyposis syndrome|Juvenile polyposis coli|Juvenile polyposis and haemorrhagic telangiectasia|Haemorrhagic telangiectasia|Gastrointestinal polyposis|Cancer |Breast cancer	0.0003	CA5A[3.37837837838]UBC[1.11111111111]SMAD4
CA5B	PRKAG3	Altered glycogen and triglyceride levels in muscle	0.00072	CA5B[3.11526479751]ELAVL1[1.25]PRKAG3
CA6	ELANE	Sick cell disease & congenital neutropaenia|Phenotype modifier |Neutropenia, congenital and intermittent thrombocytopenia|Neutropaenia, severe congenital|Neutropaenia, cyclic|Neutropaenia, congenital|Neutropaenia|Myocardial infarction|G-CSF refractory severe congenital neutropaenia|Cyclic neutropaenia and severe congenital neutropaenia	0.00018	CA6[1.4450867052]NOTCH2NL[1.73611111111]ELANE
CA7	XPC	Lung cancer|Lung cancer, association with|Lung cancer, susceptibility to|Nasopharyngeal carcinoma, association with|Oesophageal cancer, decreased risk, association with|Primary hepatocellular carcinoma in HBV infected patients, associ|Sporadic colorectal cancer, increased risk|Squamous cell carcinoma, increased risk, association|Urinary bladder cancer, increased risk|Xeroderma pigmentosum (C)|Inf…	0.00018	CA7[5.05050505051]XRCC5[1.11111111111]XPC
CA9	EP300	Schizophrenia|Rubinstein-Taybi syndrome, non-typical|Rubinstein-Taybi syndrome|Cornelia de Lange syndrome features|Allogeneic hematopoietic stem cell transplantation, outcome, association with	0.00018	CA9[1.11111111111]EP300
CAAP1	PRKAG3	Altered glycogen and triglyceride levels in muscle	0.00072	CAAP1[3.11526479751]ELAVL1[1.25]PRKAG3
CAB39	PRKACA	Reduced kinase activity|Hyperplasia, cortisol-producing|Cushing syndrome|Abrogated kinase activity	6e-05	CAB39[1.11111111111]PRKACA
CAB39L	STK11	Sotos-like syndrome|Renal cell carcinoma?|Renal cell carcinoma|Peutz-Jeghers syndrome with pancreatic cancer|Peutz-Jeghers syndrome with endometrial stromal sarcoma|Peutz-Jeghers syndrome with distal bile duct / ampullary cancer|Peutz-Jeghers syndrome with developmental delay, cleft palate & seizures|Peutz-Jeghers syndrome with congenital heart defect, high myopia, learning difficulties & dysmorp…	0.00024	CAB39L[1.11111111111]STK11
CABLES1	CTNNB1	Schizophrenia |Intellectual disability, syndromic |Intellectual disability|Developmental delay, neurodegeneration & hair/skin/facial anomalies|Colorectal adenoma|Autism|Adenomatous polyposis coli	0.0003	CABLES1[1.11111111111]CTNNB1
CABLES2	TP53	Medulloblastoma.|Medulloblastoma |Lung cancer, increased risk, association with|Lung cancer, association with|Lung cancer|Lower age of cancer onset, association with|Meningioma|Metastasis, association with|Multiple cancers|Multiple diverse neoplasms|Multiple primary cutaneous melanomas in Li-Fraumeni syndrome|Muscular dystrophy, limb-girdle, modifier of|Myelodysplastic/myeloproliferative disease|…	0.00012	CABLES2[1.73611111111]TP53
CABP1	CACNA1A	Lennox-Gastaut syndrome |Ischemic stroke|Hyperinsulism ?|Hemiplegic migraine/alternating hemiplegia of childhood|Hemiplegic migraine, progressive cerebellar ataxia|Hemiplegic migraine, encephalopathy and hemicerebral atrophy|Hemiplegic migraine, coma, cerebellar atrophy.|Hemiplegic migraine, coma, cerebellar atrophy|Hemiplegic migraine, cerebellar dysfunction & cognitive decline|Mental retardatio…	6e-05	CABP1[1.25]CACNA1A
CABP2	IQGAP3	Autism	0.00036	CABP2[3.22580645161]IQGAP3
CABP5	IQGAP3	Autism	0.00042	CABP5[3.22580645161]IQGAP3
CABP7	IQGAP3	Autism	0.0003	CABP7[3.22580645161]IQGAP3
CABYR	AKT1	Schizophrenia, familial, association with|Schizophrenia|Cowden / Cowden-like syndrome |Altered transcriptional activity	0.00078	CABYR[1.25]AKAP3[1.25]PDE4A[1.25]AKT1
CACFD1	ADCK3	Ataxia, nystagmus, slurred speech, dysmetria, dysdiadochokinesia, slightly reduced reflexes, and cerebellar atrophy|Cerebellar ataxia 2|Cerebellar ataxia and myoclonus|Cerebellar ataxia, adult-onset|Progessive cerebellar ataxia and atrophy|Ubiquinone deficiency with cerebellar ataxia	0.00018	CACFD1[1.45348837209]TMEM159[1.90839694656]ADCK3
CACNA1B	GNAI3	Auriculocondylar syndrome	0.00042	CACNA1B[1.25]GNAI3
CACNA1I	CACNB2	Ventricular fibrillation, idiopathic|Schizophrenia |Rapid ventricular tachycardia & intraventricular conduction delay|Essential hypertension, association with|Early repolarization syndrome|Cardiac arrhythmia|Brugada syndrome (shorter-than-normal QT interval)|Brugada syndrome|Aortic regurgutation|Altered function	0.00012	CACNA1I[1.11111111111]CACNB2
CACNA2D2	PRKACA	Reduced kinase activity|Hyperplasia, cortisol-producing|Cushing syndrome|Abrogated kinase activity	0.00012	CACNA2D2[1.25]PRKACA
CACNB1	CACNA1G	Severe intellectual disability, hirsutism, dysmorphic facies and skeletal abnormalities|Myoclonic epilepsy, juvenile|Intellectual disability	6e-05	CACNB1[1.11111111111]CACNA1G
CACNB3	CACNA1G	Severe intellectual disability, hirsutism, dysmorphic facies and skeletal abnormalities|Myoclonic epilepsy, juvenile|Intellectual disability	6e-05	CACNB3[1.11111111111]CACNA1G
CACNG1	PRKACA	Reduced kinase activity|Hyperplasia, cortisol-producing|Cushing syndrome|Abrogated kinase activity	0.00012	CACNG1[1.25]PRKACA
CACNG3	MDM2	Lower age of cancer onset, association with|Li-Fraumeni syndrome, age-at-onset, association with|Increased susceptibility to smoking-induced lung function impairment, association with|Increased mRNA levels in lung cancer, association with|Glioblastoma multiforme, association with|Gastric cancer, association with.|Lung cancer, in never-smokers, association with.|Missed abortion, association with|M…	0.00012	CACNG3[1.11111111111]MDM2
CACNG4	MDM2	Lower age of cancer onset, association with|Li-Fraumeni syndrome, age-at-onset, association with|Increased susceptibility to smoking-induced lung function impairment, association with|Increased mRNA levels in lung cancer, association with|Glioblastoma multiforme, association with|Gastric cancer, association with.|Lung cancer, in never-smokers, association with.|Missed abortion, association with|M…	0.00012	CACNG4[1.11111111111]MDM2
CACNG5	PRKACA	Reduced kinase activity|Hyperplasia, cortisol-producing|Cushing syndrome|Abrogated kinase activity	0.00012	CACNG5[1.25]PRKACA
CACNG6	CACNB4	Seizures, increased risk|Schizophrenia |Myoclonic epilepsy, juvenile|Infantile spasms|Idiopathic epilepsy, generalised|Epilepsy	0.00012	CACNG6[1.11111111111]CACNB4
CACNG7	GRIN1	Intellectual disability, nonsyndromic|Intellectual disability |Infantile spasms|Epileptic encephalopathy, early onset with involuntary movements, developmental delay & intellectual disability|Developmental delay, hypotonia, microcephaly, abnormal gait & Angelman-like phenotype	6e-05	CACNG7[1.11111111111]GRIN1
CACNG8	MDM2	Lower age of cancer onset, association with|Li-Fraumeni syndrome, age-at-onset, association with|Increased susceptibility to smoking-induced lung function impairment, association with|Increased mRNA levels in lung cancer, association with|Glioblastoma multiforme, association with|Gastric cancer, association with.|Lung cancer, in never-smokers, association with.|Missed abortion, association with|M…	0.00012	CACNG8[1.11111111111]MDM2
CACTIN	AP3B1	Potential protein deficiency|Hermansky-Pudlak syndrome type 2|Hermansky-Pudlak syndrome|Haemophagocytic lymphohistiocytosis, familial	0.00054	CACTIN[3.367003367]AP3B1
CACUL1	GPS1	Autism	0.0006	CACUL1[1.62074554295]GPS1
CACYBP	APC	Increased bone mineral density|Hepatoblastoma.|Hepatoblastoma|Gardner syndrome.|Facial palsy|Extra nuchal-type fibroma, association with|Desmoid tumours|Juvenile polyposis coli|Leukaemia risk|Medulloblastoma |Multiple adenomas|Neoplasia, multifocal hepatic.|Pilomatrixoma|Potential protein deficiency|Thyroid cancer|Turcot syndrome.|Desmoid tumour|Colorectal cancer?|Colorectal cancer, severe phenot…	6e-05	CACYBP[1.11111111111]APC
CAD	ACACB	Reduced promoter activity|Reduced mRNA expression|Proteinuria in type 2 diabetes, association with|Obesity and diabetes, association with|Hyperinsulinism|Diabetes, association with|Body mass index, association with|Autism	0.00012	CAD[1.04166666667]ACACB
CADM2	HMCN1	Macular degeneration, age related|Splenic epidermoid cyst|Stargardt disease	6e-05	CADM2[1.73611111111]HMCN1
CADM3	PVRL1	Ectodermal dysplasia, cleft lip / palate|Cleft lip/palate, non-syndromic|Cleft lip with or without cleft palate, nonsyndromic |Cleft lip and palate, non-syndromic|Cleft lip / palate	6e-05	CADM3[1.11111111111]PVRL1
CADM4	CNKSR1	Intellectual disability	6e-05	CADM4[1.73611111111]CNKSR1
CADPS	DMD	Muscular dystrophy, Duchenne.|Muscular dystrophy, Duchenne, epilepsy, macroglossia and mental retardation|Muscular dystrophy, Duchenne-like|Muscular dystrophy, Duchenne & Charcot-Marie-Tooth disease|Muscular dystrophy, Duchenne & autism|Muscular dystrophy, Duchenne|Muscular dystrophy, Becker.|Muscular dystrophy, Becker with dilated cardiomyopathy & progressive heart failure|Muscular dystrophy, Du…	6e-05	CADPS[1.73611111111]DMD
CADPS2	DMD	Muscular dystrophy, Duchenne.|Muscular dystrophy, Duchenne, epilepsy, macroglossia and mental retardation|Muscular dystrophy, Duchenne-like|Muscular dystrophy, Duchenne & Charcot-Marie-Tooth disease|Muscular dystrophy, Duchenne & autism|Muscular dystrophy, Duchenne|Muscular dystrophy, Becker.|Muscular dystrophy, Becker with dilated cardiomyopathy & progressive heart failure|Muscular dystrophy, Du…	6e-05	CADPS2[1.73611111111]DMD
CAGE1	TPM1	Potential protein deficiency|Cardiomyopathy, restrictive|Cardiomyopathy, non-compaction, left ventricular|Cardiomyopathy, left-ventricular noncompaction|Cardiomyopathy, hypertrophic|Cardiomyopathy, dilated non-compaction|Cardiomyopathy, dilated ?|Cardiomyopathy, dilated	0.00012	CAGE1[2.1645021645]TPM1
[truncated: 11,515 more rows]
